# Supplementary material for: Identification of aging-related biomarkers and immune infiltration characteristics in osteoarthritis based on bioinformatics analysis and machine learning
Source: Front Immunol. 2023 Jul 12;14:1168780. doi: 10.3389/fimmu.2023.1168780 (PMC10368975; doi:10.3389/fimmu.2023.1168780)
Supplement: Supplementary file 2 [file DataSheet_2.xlsx]

## Sheet: Table S1
Table S1. List of aging-related genes
ID	Symbol	Name	Gene id	Type
1	GHR	growth hormone receptor	2690	GenAge
2	GHRH	growth hormone releasing hormone	2691	GenAge
3	SHC1	SHC (Src homology 2 domain containing) transforming protein 1	6464	GenAge
4	POU1F1	POU class 1 homeobox 1	5449	GenAge
5	PROP1	PROP paired-like homeobox 1	5626	GenAge
6	TP53	tumor protein p53	7157	GenAge,CellAge
7	TERC	telomerase RNA component	7012	GenAge,CellAge
8	TERT	telomerase reverse transcriptase	7015	GenAge,CellAge
9	ATM	ATM serine/threonine kinase	472	GenAge,CellAge
10	PLAU	plasminogen activator, urokinase	5328	GenAge
11	ERCC2	excision repair cross-complementation group 2	2068	GenAge
12	ERCC8	excision repair cross-complementation group 8	1161	GenAge
13	WRN	Werner syndrome, RecQ helicase-like	7486	GenAge,CellAge
14	LMNA	lamin A/C	4000	GenAge
15	IGF1R	insulin-like growth factor 1 receptor	3480	GenAge
16	TXN	thioredoxin	7295	GenAge,CellAge
17	KL	klotho	9365	GenAge,CellAge
18	E2F1	E2F transcription factor 1	1869	GenAge,CellAge
19	PTPN11	protein tyrosine phosphatase, non-receptor type 11	5781	GenAge
20	NFKB2	nuclear factor of kappa light polypeptide gene enhancer in B-cells 2 (p49/p100)	4791	GenAge
21	STAT5B	signal transducer and activator of transcription 5B	6777	GenAge,CellAge
22	STAT3	signal transducer and activator of transcription 3 (acute-phase response factor)	6774	GenAge
23	STAT5A	signal transducer and activator of transcription 5A	6776	GenAge
24	NRG1	neuregulin 1	3084	GenAge
25	HDAC3	histone deacetylase 3	8841	GenAge
26	GH1	growth hormone 1	2688	GenAge
27	IL7R	interleukin 7 receptor	3575	GenAge
28	IGF1	insulin-like growth factor 1 (somatomedin C)	3479	GenAge
29	IGF2	insulin-like growth factor 2	3481	GenAge
30	INS	insulin	3630	GenAge
31	NGF	nerve growth factor (beta polypeptide)	4803	GenAge
32	IRS1	insulin receptor substrate 1	3667	GenAge
33	PTPN1	protein tyrosine phosphatase, non-receptor type 1	5770	GenAge
34	IRS2	insulin receptor substrate 2	8660	GenAge
35	AKT1	v-akt murine thymoma viral oncogene homolog 1	207	GenAge,CellAge
36	PIK3CB	phosphatidylinositol-4,5-bisphosphate 3-kinase, catalytic subunit beta	5291	GenAge
37	NGFR	nerve growth factor receptor	4804	GenAge
38	HRAS	Harvey rat sarcoma viral oncogene homolog	3265	GenAge,CellAge
39	MYC	v-myc avian myelocytomatosis viral oncogene homolog	4609	GenAge,CellAge
40	EGFR	epidermal growth factor receptor	1956	GenAge
41	ERBB2	erb-b2 receptor tyrosine kinase 2	2064	GenAge
42	INSR	insulin receptor	3643	GenAge
43	NCOR1	nuclear receptor corepressor 1	9611	GenAge
44	NBN	nibrin	4683	GenAge
45	JUND	jun D proto-oncogene	3727	GenAge
46	IL2	interleukin 2	3558	GenAge
47	PDGFB	platelet-derived growth factor beta polypeptide	5155	GenAge
48	EGF	epidermal growth factor	1950	GenAge
49	IL2RG	interleukin 2 receptor, gamma	3561	GenAge
50	FOS	FBJ murine osteosarcoma viral oncogene homolog	2353	GenAge,CellAge
51	PDGFRB	platelet-derived growth factor receptor, beta polypeptide	5159	GenAge
52	EPOR	Erythropoietin receptor	2057	GenAge
53	SST	somatostatin	6750	GenAge
54	PRKCD	protein kinase C, delta	5580	GenAge,CellAge
55	PPARA	peroxisome proliferator-activated receptor alpha	5465	GenAge
56	RET	ret proto-oncogene	5979	GenAge
57	PLCG2	phospholipase C, gamma 2 (phosphatidylinositol-specific)	5336	GenAge
58	PEX5	peroxisomal biogenesis factor 5	5830	GenAge
59	TCF3	transcription factor 3	6929	GenAge
60	PARP1	poly (ADP-ribose) polymerase 1	142	GenAge
61	BRCA1	breast cancer 1, early onset	672	GenAge,CellAge
62	PIN1	peptidylprolyl cis/trans isomerase, NIMA-interacting 1	5300	GenAge
63	PTEN	phosphatase and tensin homolog	5728	GenAge
64	CREBBP	CREB binding protein	1387	GenAge
65	HIF1A	hypoxia inducible factor 1, alpha subunit (basic helix-loop-helix transcription factor)	3091	GenAge
66	UBB	ubiquitin B	7314	GenAge
67	RPA1	replication protein A1, 70kDa	6117	GenAge
68	BLM	Bloom syndrome, RecQ helicase-like	641	GenAge
69	BCL2	B-cell CLL/lymphoma 2	596	GenAge
70	S100B	S100 calcium binding protein B	6285	GenAge
71	VCP	valosin containing protein	7415	GenAge
72	POLG	polymerase (DNA directed), gamma	5428	GenAge
73	IGFBP3	insulin-like growth factor binding protein 3	3486	GenAge,CellAge
74	HSP90AA1	heat shock protein 90kDa alpha (cytosolic), class A member 1	3320	GenAge
75	NR3C1	nuclear receptor subfamily 3, group C, member 1 (glucocorticoid receptor)	2908	GenAge
76	EGR1	early growth response 1	1958	GenAge
77	VEGFA	vascular endothelial growth factor A	7422	GenAge,CellAge
78	ABL1	ABL proto-oncogene 1, non-receptor tyrosine kinase	25	GenAge
79	BRCA2	breast cancer 2, early onset	675	GenAge
80	TOP2A	topoisomerase (DNA) II alpha	7153	GenAge
81	TOP2B	topoisomerase (DNA) II beta	7155	GenAge
82	NFKB1	nuclear factor of kappa light polypeptide gene enhancer in B-cells 1	4790	GenAge
83	TOP1	topoisomerase (DNA) I	7150	GenAge,CellAge
84	RAD51	RAD51 recombinase	5888	GenAge
85	UBE2I	ubiquitin-conjugating enzyme E2I	7329	GenAge
86	TNF	tumor necrosis factor	7124	GenAge
87	PDPK1	3-phosphoinositide dependent protein kinase 1	5170	GenAge,CellAge
88	CEBPA	CCAAT/enhancer binding protein (C/EBP), alpha	1050	GenAge
89	CEBPB	CCAAT/enhancer binding protein (C/EBP), beta	1051	GenAge,CellAge
90	MXI1	MAX interactor 1, dimerization protein	4601	GenAge
91	TGFB1	transforming growth factor, beta 1	7040	GenAge
92	ERCC6	excision repair cross-complementation group 6	2074	GenAge
93	STK11	serine/threonine kinase 11	6794	GenAge
94	EP300	E1A binding protein p300	2033	GenAge
95	APTX	aprataxin	54840	GenAge
96	PML	promyelocytic leukemia	5371	GenAge,CellAge
97	GSK3B	glycogen synthase kinase 3 beta	2932	GenAge
98	HTT	huntingtin	3064	GenAge
99	PRKCA	protein kinase C, alpha	5578	GenAge
100	SSTR3	somatostatin receptor 3	6753	GenAge
101	HELLS	helicase, lymphoid-specific	3070	GenAge
102	APOC3	apolipoprotein C-III	345	GenAge
103	EEF2	eukaryotic translation elongation factor 2	1938	GenAge
104	ERCC3	excision repair cross-complementation group 3	2071	GenAge
105	TERF1	telomeric repeat binding factor (NIMA-interacting) 1	7013	GenAge
106	PRKDC	protein kinase, DNA-activated, catalytic polypeptide	5591	GenAge
107	CAT	catalase	847	GenAge
108	ERCC5	excision repair cross-complementation group 5	2073	GenAge
109	AR	androgen receptor	367	GenAge,CellAge
110	GTF2H2	general transcription factor IIH, polypeptide 2, 44kDa	2966	GenAge
111	XRCC5	X-ray repair complementing defective repair in Chinese hamster cells 5 (double-strand-break rejoining)	7520	GenAge
112	PCNA	proliferating cell nuclear antigen	5111	GenAge
113	FEN1	flap structure-specific endonuclease 1	2237	GenAge
114	FAS	Fas cell surface death receptor	355	GenAge
115	TERF2	telomeric repeat binding factor 2	7014	GenAge,CellAge
116	XRCC6	X-ray repair complementing defective repair in Chinese hamster cells 6	2547	GenAge
117	POLD1	polymerase (DNA directed), delta 1, catalytic subunit	5424	GenAge
118	BAX	BCL2-associated X protein	581	GenAge
119	RB1	retinoblastoma 1	5925	GenAge,CellAge
120	EMD	emerin	2010	GenAge
121	GRB2	growth factor receptor-bound protein 2	2885	GenAge
122	FOXO3	forkhead box O3	2309	GenAge,CellAge
123	FOXO1	forkhead box O1	2308	GenAge
124	HSF1	heat shock transcription factor 1	3297	GenAge
125	XPA	xeroderma pigmentosum, complementation group A	7507	GenAge
126	MSRA	methionine sulfoxide reductase A	4482	GenAge
127	RECQL4	RecQ helicase-like 4	9401	GenAge
128	SOD2	superoxide dismutase 2, mitochondrial	6648	GenAge
129	SOD1	superoxide dismutase 1, soluble	6647	GenAge,CellAge
130	FOXM1	forkhead box M1	2305	GenAge,CellAge
131	COQ7	coenzyme Q7 homolog, ubiquinone (yeast)	10229	GenAge
132	CACNA1A	calcium channel, voltage-dependent, P/Q type, alpha 1A subunit	773	GenAge
133	LRP2	low density lipoprotein receptor-related protein 2	4036	GenAge
134	AIFM1	apoptosis-inducing factor, mitochondrion-associated, 1	9131	GenAge
135	UCHL1	ubiquitin carboxyl-terminal esterase L1 (ubiquitin thiolesterase)	7345	GenAge
136	APP	amyloid beta (A4) precursor protein	351	GenAge
137	APOE	apolipoprotein E	348	GenAge
138	A2M	alpha-2-macroglobulin	2	GenAge
139	SNCG	synuclein, gamma (breast cancer-specific protein 1)	6623	GenAge
140	PRDX1	peroxiredoxin 1	5052	GenAge
141	PON1	paraoxonase 1	5444	GenAge
142	RELA	v-rel avian reticuloendotheliosis viral oncogene homolog A	5970	GenAge
143	IL6	interleukin 6	3569	GenAge
144	RGN	regucalcin	9104	GenAge
145	ATP5O	ATP synthase, H+ transporting, mitochondrial F1 complex, O subunit	539	GenAge
146	RAD52	RAD52 homolog, DNA repair protein	5893	GenAge
147	TOP3B	topoisomerase (DNA) III beta	8940	GenAge
148	ERCC1	excision repair cross-complementation group 1	2067	GenAge
149	SIRT1	sirtuin 1	23411	GenAge,CellAge
150	HDAC1	histone deacetylase 1	3065	GenAge,CellAge
151	HSPA9	heat shock 70kDa protein 9 (mortalin)	3313	GenAge
152	GPX1	glutathione peroxidase 1	2876	GenAge
153	GSR	glutathione reductase	2936	GenAge
154	GSS	glutathione synthetase	2937	GenAge
155	GSTA4	glutathione S-transferase alpha 4	2941	GenAge
156	GSTP1	glutathione S-transferase pi 1	2950	GenAge
157	MT-CO1	mitochondrially encoded cytochrome c oxidase I	4512	GenAge
158	HSPD1	heat shock 60kDa protein 1 (chaperonin)	3329	GenAge
159	HSPA1A	heat shock 70kDa protein 1A	3303	GenAge
160	HSPA1B	heat shock 70kDa protein 1B	3304	GenAge
161	PCMT1	protein-L-isoaspartate (D-aspartate) O-methyltransferase	5110	GenAge
162	MAPK8	mitogen-activated protein kinase 8	5599	GenAge
163	YWHAZ	tyrosine 3-monooxygenase/tryptophan 5-monooxygenase activation protein, zeta	7534	GenAge
164	PTK2B	protein tyrosine kinase 2 beta	2185	GenAge
165	PTK2	protein tyrosine kinase 2	5747	GenAge
166	IL7	interleukin 7	3574	GenAge
167	MAPK14	mitogen-activated protein kinase 14	1432	GenAge,CellAge
168	FGFR1	fibroblast growth factor receptor 1	2260	GenAge
169	SP1	Sp1 transcription factor	6667	GenAge,CellAge
170	FLT1	fms-related tyrosine kinase 1	2321	GenAge
171	JUN	jun proto-oncogene	3725	GenAge
172	MED1	mediator complex subunit 1	5469	GenAge
173	MAPK9	mitogen-activated protein kinase 9	5601	GenAge
174	MAPK3	mitogen-activated protein kinase 3	5595	GenAge
175	HMGB1	high mobility group box 1	3146	GenAge,CellAge
176	CCNA2	cyclin A2	890	GenAge
177	HMGB2	high mobility group box 2	3148	GenAge
178	MAP3K5	mitogen-activated protein kinase kinase kinase 5	4217	GenAge
179	TAF1	TAF1 RNA polymerase II, TATA box binding protein (TBP)-associated factor, 250kDa	6872	GenAge
180	LMNB1	lamin B1	4001	GenAge
181	SDHC	succinate dehydrogenase complex, subunit C, integral membrane protein, 15kDa	6391	GenAge
182	FOXO4	forkhead box O4	4303	GenAge
183	HESX1	HESX homeobox 1	8820	GenAge
184	PIK3R1	phosphoinositide-3-kinase, regulatory subunit 1 (alpha)	5295	GenAge
185	BSCL2	Berardinelli-Seip congenital lipodystrophy 2 (seipin)	26580	GenAge
186	AGPAT2	1-acylglycerol-3-phosphate O-acyltransferase 2	10555	GenAge
187	BMI1	BMI1 proto-oncogene, polycomb ring finger	648	GenAge,CellAge
188	EEF1A1	eukaryotic translation elongation factor 1 alpha 1	1915	GenAge
189	TFAP2A	transcription factor AP-2 alpha (activating enhancer binding protein 2 alpha)	7020	GenAge
190	BDNF	brain-derived neurotrophic factor	627	GenAge
191	CREB1	cAMP responsive element binding protein 1	1385	GenAge
192	ATF2	activating transcription factor 2	1386	GenAge
193	TBP	TATA box binding protein	6908	GenAge
194	APEX1	APEX nuclease (multifunctional DNA repair enzyme) 1	328	GenAge
195	HBP1	HMG-box transcription factor 1	26959	GenAge
196	BUB1B	BUB1 mitotic checkpoint serine/threonine kinase B	701	GenAge
197	PTGS2	prostaglandin-endoperoxide synthase 2 (prostaglandin G/H synthase and cyclooxygenase)	5743	GenAge
198	HSPA8	heat shock 70kDa protein 8	3312	GenAge
199	SIN3A	SIN3 transcription regulator family member A	25942	GenAge
200	CDK1	cyclin-dependent kinase 1	983	GenAge,CellAge
201	TFDP1	transcription factor Dp-1	7027	GenAge,CellAge
202	DDIT3	DNA-damage-inducible transcript 3	1649	GenAge
203	POLA1	polymerase (DNA directed), alpha 1, catalytic subunit	5422	GenAge
204	MAPT	microtubule-associated protein tau	4137	GenAge
205	CTGF	connective tissue growth factor	1490	GenAge
206	HDAC2	histone deacetylase 2	3066	GenAge
207	MAX	MYC associated factor X	4149	GenAge
208	MXD1	MAX dimerization protein 1	4084	GenAge
209	MDM2	MDM2 proto-oncogene, E3 ubiquitin protein ligase	4193	GenAge
210	SUMO1	small ubiquitin-like modifier 1	7341	GenAge
211	H2AFX	H2A histone family, member X	3014	GenAge
212	HOXB7	homeobox B7	3217	GenAge
213	HOXC4	homeobox C4	3221	GenAge
214	JAK2	Janus kinase 2	3717	GenAge
215	ESR1	estrogen receptor 1	2099	GenAge
216	LEP	leptin	3952	GenAge
217	LEPR	leptin receptor	3953	GenAge
218	NFKBIA	nuclear factor of kappa light polypeptide gene enhancer in B-cells inhibitor, alpha	4792	GenAge
219	CLU	clusterin	1191	GenAge
220	MTOR	mechanistic target of rapamycin (serine/threonine kinase)	2475	GenAge
221	GHRHR	growth hormone releasing hormone receptor	2692	GenAge
222	CTNNB1	catenin (cadherin-associated protein), beta 1, 88kDa	1499	GenAge
223	PSEN1	presenilin 1	5663	GenAge
224	DLL3	delta-like 3 (Drosophila)	10683	GenAge
225	CDKN2A	cyclin-dependent kinase inhibitor 2A	1029	GenAge,CellAge
226	PPP1CA	protein phosphatase 1, catalytic subunit, alpha isozyme	5499	GenAge
227	DBN1	drebrin 1	1627	GenAge
228	NOG	noggin	9241	GenAge
229	ELN	elastin	2006	GenAge
230	ATR	ATR serine/threonine kinase	545	GenAge
231	UCP3	uncoupling protein 3 (mitochondrial, proton carrier)	7352	GenAge
232	ZMPSTE24	zinc metallopeptidase STE24	10269	GenAge
233	TP63	tumor protein p63	8626	GenAge,CellAge
234	UCP2	uncoupling protein 2 (mitochondrial, proton carrier)	7351	GenAge
235	POLB	polymerase (DNA directed), beta	5423	GenAge
236	GCLC	glutamate-cysteine ligase, catalytic subunit	2729	GenAge
237	GCLM	glutamate-cysteine ligase, modifier subunit	2730	GenAge
238	SIRT6	sirtuin 6	51548	GenAge,CellAge
239	BUB3	BUB3 mitotic checkpoint protein	9184	GenAge
240	RAE1	ribonucleic acid export 1	8480	GenAge
241	PMCH	pro-melanin-concentrating hormone	5367	GenAge
242	MLH1	mutL homolog 1	4292	GenAge
243	CSNK1E	casein kinase 1, epsilon	1454	GenAge
244	STUB1	STIP1 homology and U-box containing protein 1, E3 ubiquitin protein ligase	10273	GenAge
245	PPM1D	protein phosphatase, Mg2+/Mn2+ dependent, 1D	8493	GenAge,CellAge
246	CHEK2	checkpoint kinase 2	11200	GenAge
247	PCK1	phosphoenolpyruvate carboxykinase 1 (soluble)	5105	GenAge
248	ARHGAP1	Rho GTPase activating protein 1	392	GenAge
249	CDC42	cell division cycle 42	998	GenAge
250	ARNTL	aryl hydrocarbon receptor nuclear translocator-like	406	GenAge
251	CLOCK	clock circadian regulator	9575	GenAge
252	HIC1	hypermethylated in cancer 1	3090	GenAge
253	PAPPA	pregnancy-associated plasma protein A, pappalysin 1	5069	GenAge
254	ADCY5	adenylate cyclase 5	111	GenAge
255	PPARGC1A	peroxisome proliferator-activated receptor gamma, coactivator 1 alpha	10891	GenAge
256	GPX4	glutathione peroxidase 4	2879	GenAge
257	UCP1	uncoupling protein 1 (mitochondrial, proton carrier)	7350	GenAge
258	FGF23	fibroblast growth factor 23	8074	GenAge
259	EFEMP1	EGF containing fibulin-like extracellular matrix protein 1	2202	GenAge
260	ERCC4	excision repair cross-complementation group 4	2072	GenAge
261	CETP	cholesteryl ester transfer protein, plasma	1071	GenAge
262	PPARG	peroxisome proliferator-activated receptor gamma	5468	GenAge
263	AGTR1	angiotensin II receptor, type 1	185	GenAge
264	CISD2	CDGSH iron sulfur domain 2	493856	GenAge
265	EEF1E1	eukaryotic translation elongation factor 1 epsilon 1	9521	GenAge
266	EPS8	epidermal growth factor receptor pathway substrate 8	2059	GenAge
267	KCNA3	potassium channel, voltage gated shaker related subfamily A, member 3	3738	GenAge
268	SIRT7	sirtuin 7	51547	GenAge
269	SLC13A1	solute carrier family 13 (sodium/sulfate symporter), member 1	6561	GenAge
270	SOCS2	suppressor of cytokine signaling 2	8835	GenAge
271	TPP2	tripeptidyl peptidase II	7174	GenAge
272	TP53BP1	tumor protein p53 binding protein 1	7158	GenAge
273	SIRT3	sirtuin 3	23410	GenAge
274	NCOR2	nuclear receptor corepressor 2	9612	GenAge
275	SUN1	Sad1 and UNC84 domain containing 1	23353	GenAge
276	BAK1	BCL2-antagonist/killer 1	578	GenAge
277	IGFBP2	insulin-like growth factor binding protein 2, 36kDa	3485	GenAge
278	PYCR1	pyrroline-5-carboxylate reductase 1	5831	GenAge
279	TP73	tumor protein p73	7161	GenAge
280	CNR1	cannabinoid receptor 1 (brain)	1268	GenAge
281	NFE2L2	nuclear factor, erythroid 2-like 2	4780	GenAge,CellAge
282	CDKN1A	cyclin-dependent kinase inhibitor 1A (p21, Cip1)	1026	GenAge,CellAge
283	PDGFRA	platelet-derived growth factor receptor, alpha polypeptide	5156	GenAge
284	PIK3CA	phosphatidylinositol-4,5-bisphosphate 3-kinase, catalytic subunit alpha	5290	GenAge
285	C1QA	complement component 1, q subcomponent, A chain	712	GenAge
286	CDKN2B	cyclin-dependent kinase inhibitor 2B (p15, inhibits CDK4)	1030	GenAge,CellAge
287	EIF5A2	eukaryotic translation initiation factor 5A2	56648	GenAge
288	MIF	macrophage migration inhibitory factor (glycosylation-inhibiting factor)	4282	GenAge
289	DGAT1	diacylglycerol O-acyltransferase 1	8694	GenAge
290	MT1E	metallothionein 1E	4493	GenAge
291	FGF21	fibroblast growth factor 21	26291	GenAge
292	HTRA2	HtrA serine peptidase 2	27429	GenAge
293	GSK3A	glycogen synthase kinase 3 alpha	2931	GenAge
294	NUDT1	nudix (nucleoside diphosphate linked moiety X)-type motif 1	4521	GenAge
295	IKBKB	inhibitor of kappa light polypeptide gene enhancer in B-cells, kinase beta	3551	GenAge
296	SQSTM1	sequestosome 1	8878	GenAge
297	CDK7	cyclin-dependent kinase 7	1022	GenAge
298	GRN	granulin	2896	GenAge
299	SERPINE1	serpin peptidase inhibitor, clade E (nexin, plasminogen activator inhibitor type 1), member 1	5054	GenAge,CellAge
300	SPRTN	SprT-like N-terminal domain	83932	GenAge
301	RICTOR	RPTOR independent companion of MTOR, complex 2	253260	GenAge
302	CTF1	cardiotrophin 1	1489	GenAge
303	TRAP1	TNF receptor-associated protein 1	10131	GenAge
304	TRPV1	transient receptor potential cation channel subfamily V member 1	7442	GenAge
305	NFE2L1	nuclear factor, erythroid 2-like 1	4779	GenAge
306	IFNB1	Interferon beta	3456	GenAge
307	GDF11	growth differentiation factor 11	10220	GenAge
308	AAK1	AP2 associated kinase 1	22848	CellAge
309	ABI3	ABI family member 3	51225	CellAge
310	ACLY	ATP citrate lyase	47	CellAge
311	ADCK5	aarF domain containing kinase 5	203054	CellAge
312	AGT	angiotensinogen	183	CellAge
313	AKR1B1	aldo-keto reductase family 1 member B	231	CellAge
314	ALOX15B	arachidonate 15-lipoxygenase, type B	247	CellAge
315	ARPC1B	actin related protein 2/3 complex subunit 1B	10095	CellAge
316	ASF1A	anti-silencing function 1A histone chaperone	25842	CellAge
317	ASPH	aspartate beta-hydroxylase	444	CellAge
318	ATF7IP	activating transcription factor 7 interacting protein	55729	CellAge
319	AURKA	aurora kinase A	6790	CellAge
320	AXL	AXL receptor tyrosine kinase	558	CellAge
321	BAG3	BCL2 associated athanogene 3	9531	CellAge
322	BCL6	B-cell CLL/lymphoma 6	604	CellAge
323	BHLHE40	basic helix-loop-helix family member e40	8553	CellAge
324	BLK	BLK proto-oncogene, Src family tyrosine kinase	640	CellAge
325	BLVRA	biliverdin reductase A	644	CellAge
326	BRAF	B-Raf proto-oncogene, serine/threonine kinase	673	CellAge
327	BRD7	bromodomain containing 7	29117	CellAge
328	BTG3	BTG anti-proliferation factor 3	10950	CellAge
329	CAV1	caveolin 1	857	CellAge
330	CAVIN1	caveolae associated protein 1	284119	CellAge
331	CBX7	chromobox 7	23492	CellAge
332	CBX8	chromobox 8	57332	CellAge
333	CCND1	cyclin D1	595	CellAge
334	CDK18	cyclin dependent kinase 18	5129	CellAge
335	CDK2AP1	cyclin dependent kinase 2 associated protein 1	8099	CellAge
336	CDK4	cyclin dependent kinase 4	1019	CellAge
337	CDK6	cyclin dependent kinase 6	1021	CellAge
338	CDKN1B	cyclin dependent kinase inhibitor 1B	1027	CellAge
339	CDKN1C	cyclin dependent kinase inhibitor 1C	1028	CellAge
340	CDKN2AIP	CDKN2A interacting protein	55602	CellAge
341	CENPA	centromere protein A	1058	CellAge
342	CHEK1	checkpoint kinase 1	1111	CellAge
343	CKB	creatine kinase B	1152	CellAge
344	CPEB1	cytoplasmic polyadenylation element binding protein 1	64506	CellAge
345	CSNK1A1	casein kinase 1 alpha 1	1452	CellAge
346	CSNK2A1	casein kinase 2 alpha 1	1457	CellAge
347	CTNNAL1	catenin alpha like 1	8727	CellAge
348	CXCL1	C-X-C motif chemokine ligand 1	2919	CellAge
349	CXCL8	C-X-C motif chemokine ligand 8	3576	CellAge
350	CYR61	cysteine rich angiogenic inducer 61	3491	CellAge
351	DDB2	damage specific DNA binding protein 2	1643	CellAge
352	DEK	DEK proto-oncogene	7913	CellAge
353	DGCR8	DGCR8, microprocessor complex subunit	54487	CellAge
354	DHCR24	24-dehydrocholesterol reductase	1718	CellAge
355	DHX9	DExH-box helicase 9	1660	CellAge
356	DLX2	distal-less homeobox 2	1746	CellAge
357	DPY30	dpy-30, histone methyltransferase complex regulatory subunit	84661	CellAge
358	DUSP16	dual specificity phosphatase 16	80824	CellAge
359	DUSP3	dual specificity phosphatase 3	1845	CellAge
360	EHF	ETS homologous factor	26298	CellAge
361	ENDOG	endonuclease G	2021	CellAge
362	EPHA3	EPH receptor A3	2042	CellAge
363	ERRFI1	ERBB receptor feedback inhibitor 1	54206	CellAge
364	ETS1	ETS proto-oncogene 1, transcription factor	2113	CellAge
365	ETS2	ETS proto-oncogene 2, transcription factor	2114	CellAge
366	EWSR1	EWS RNA binding protein 1	2130	CellAge
367	EZH2	enhancer of zeste 2 polycomb repressive complex 2 subunit	2146	CellAge
368	FASTK	Fas activated serine/threonine kinase	10922	CellAge
369	FBXO31	F-box protein 31	79791	CellAge
370	FXR1	FMR1 autosomal homolog 1	8087	CellAge
371	G6PD	glucose-6-phosphate dehydrogenase	2539	CellAge
372	GAPDH	glyceraldehyde-3-phosphate dehydrogenase	2597	CellAge
373	GATA4	GATA binding protein 4	2626	CellAge
374	GKN1	gastrokine 1	56287	CellAge
375	GLB1	galactosidase beta 1	2720	CellAge
376	GNG11	G protein subunit gamma 11	2791	CellAge
377	GRK6	G protein-coupled receptor kinase 6	2870	CellAge
378	HDAC4	histone deacetylase 4	9759	CellAge
379	HEPACAM	hepatic and glial cell adhesion molecule	220296	CellAge
380	HIVEP1	human immunodeficiency virus type I enhancer binding protein 1	3096	CellAge
381	HJURP	Holliday junction recognition protein	55355	CellAge
382	HK3	hexokinase 3	3101	CellAge
383	HSPA5	heat shock protein family A (Hsp70) member 5	3309	CellAge
384	HSPB2	heat shock protein family B (small) member 2	3316	CellAge
385	ID1	inhibitor of DNA binding 1, HLH protein	3397	CellAge
386	ID4	inhibitor of DNA binding 4, HLH protein	3400	CellAge
387	IFNG	interferon gamma	3458	CellAge
388	IGFBP1	insulin like growth factor binding protein 1	3484	CellAge
389	IGFBP5	insulin like growth factor binding protein 5	3488	CellAge
390	IGFBP6	insulin like growth factor binding protein 6	3489	CellAge
391	IL1A	interleukin 1 alpha	3552	CellAge
392	ING1	inhibitor of growth family member 1	3621	CellAge
393	ING2	inhibitor of growth family member 2	3622	CellAge
394	IRF3	interferon regulatory factor 3	3661	CellAge
395	IRF5	interferon regulatory factor 5	3663	CellAge
396	IRF7	interferon regulatory factor 7	3665	CellAge
397	ITGB4	integrin subunit beta 4	3691	CellAge
398	ITPK1	inositol-tetrakisphosphate 1-kinase	3705	CellAge
399	ITPKB	inositol-trisphosphate 3-kinase B	3707	CellAge
400	ITSN2	intersectin 2	50618	CellAge
401	KCNJ12	potassium voltage-gated channel subfamily J member 12	3768	CellAge
402	KDM4A	lysine demethylase 4A	9682	CellAge
403	KDM5B	lysine demethylase 5B	10765	CellAge
404	KIAA1524	KIAA1524	57650	CellAge
405	KSR2	kinase suppressor of ras 2	283455	CellAge
406	LATS1	large tumor suppressor kinase 1	9113	CellAge
407	LEO1	GenAge,CellAge	123169	CellAge
408	LGALS3	galectin 3	3958	CellAge
409	LIMA1	LIM domain and actin binding 1	51474	CellAge
410	LIMK1	LIM domain kinase 1	3984	CellAge
411	MAD2L1	mitotic arrest deficient 2 like 1	4085	CellAge
412	MAGEA2	MAGE family member A2	4101	CellAge
413	MAGOH	mago homolog, exon junction complex core component	4116	CellAge
414	MAGOHB	mago homolog B, exon junction complex core component	55110	CellAge
415	MAP2K1	mitogen-activated protein kinase kinase 1	5604	CellAge
416	MAP2K2	mitogen-activated protein kinase kinase 2	5605	CellAge
417	MAP2K3	mitogen-activated protein kinase kinase 3	5606	CellAge
418	MAP2K6	mitogen-activated protein kinase kinase 6	5608	CellAge
419	MAP2K7	mitogen-activated protein kinase kinase 7	5609	CellAge
420	MAP3K6	mitogen-activated protein kinase kinase kinase 6	9064	CellAge
421	MAP3K7	mitogen-activated protein kinase kinase kinase 7	6885	CellAge
422	MAP4K1	mitogen-activated protein kinase kinase kinase kinase 1	11184	CellAge
423	MAPK12	mitogen-activated protein kinase 12	6300	CellAge
424	MAPKAPK5	mitogen-activated protein kinase-activated protein kinase 5	8550	CellAge
425	MARCHF1	membrane associated ring-CH-type finger 5	54708	CellAge
426	MAST1	microtubule associated serine/threonine kinase 1	22983	CellAge
427	MATK	megakaryocyte-associated tyrosine kinase	4145	CellAge
428	MCL1	MCL1, BCL2 family apoptosis regulator	4170	CellAge
429	MCRS1	microspherule protein 1	10445	CellAge
430	MDH1	malate dehydrogenase 1	4190	CellAge
431	MECP2	methyl-CpG binding protein 2	4204	CellAge
432	MMP9	matrix metallopeptidase 9	4318	CellAge
433	MOB3A	MOB kinase activator 3A	126308	CellAge
434	MORC3	MORC family CW-type zinc finger 3	23515	CellAge
435	MORF4	mortality factor 4 (pseudogene)	10934	CellAge
436	MVK	mevalonate kinase	4598	CellAge
437	MXD4	MAX dimerization protein 4	10608	CellAge
438	MYLK	myosin light chain kinase	4638	CellAge
439	NADK	NAD kinase	65220	CellAge
440	NANOG	Nanog homeobox	79923	CellAge
441	NDRG1	N-myc downstream regulated 1	10397	CellAge
442	NEK1	NIMA related kinase 1	4750	CellAge
443	NEK4	NIMA related kinase 4	6787	CellAge
444	NEK6	NIMA related kinase 6	10783	CellAge
445	NINJ1	ninjurin 1	4814	CellAge
446	NOTCH3	notch 3	4854	CellAge
447	NOX4	NADPH oxidase 4	50507	CellAge
448	NR2E1	nuclear receptor subfamily 2 group E member 1	7101	CellAge
449	NTN4	netrin 4	59277	CellAge
450	NUAK1	NUAK family kinase 1	9891	CellAge
451	OTX2	orthodenticle homeobox 2	5015	CellAge
452	P3H1	prolyl 3-hydroxylase 1	64175	CellAge
453	PAK4	p21 (RAC1) activated kinase 4	10298	CellAge
454	PATZ1	POZ/BTB and AT hook containing zinc finger 1	23598	CellAge
455	PBRM1	polybromo 1	55193	CellAge
456	PCGF2	polycomb group ring finger 2	7703	CellAge
457	PDCD10	programmed cell death 10	11235	CellAge
458	PDIK1L	PDLIM1 interacting kinase 1 like	149420	CellAge
459	PDZD2	PDZ domain containing 2	23037	CellAge
460	PEBP1	phosphatidylethanolamine binding protein 1	5037	CellAge
461	PEX19	peroxisomal biogenesis factor 19	5824	CellAge
462	PIAS4	protein inhibitor of activated STAT 4	51588	CellAge
463	PIK3C2A	phosphatidylinositol-4-phosphate 3-kinase catalytic subunit type 2 alpha	5286	CellAge
464	PIK3R5	phosphoinositide-3-kinase regulatory subunit 5	23533	CellAge
465	PIM1	Pim-1 proto-oncogene, serine/threonine kinase	5292	CellAge
466	PKM	pyruvate kinase, muscle	5315	CellAge
467	PLA2R1	phospholipase A2 receptor 1	22925	CellAge
468	PMVK	phosphomevalonate kinase	10654	CellAge
469	PNPT1	polyribonucleotide nucleotidyltransferase 1	87178	CellAge
470	POT1	protection of telomeres 1	25913	CellAge
471	POU5F1	POU class 5 homeobox 1	5460	CellAge
472	PPM1B	protein phosphatase, Mg2+/Mn2+ dependent 1B	5495	CellAge
473	PRKCH	protein kinase C eta	5583	CellAge
474	PRMT6	protein arginine methyltransferase 6	55170	CellAge
475	PROX1	prospero homeobox 1	5629	CellAge
476	PRPF19	pre-mRNA processing factor 19	27339	CellAge
477	PSMB5	proteasome subunit beta 5	5693	CellAge
478	PSMD14	proteasome 26S subunit, non-ATPase 14	10213	CellAge
479	PTTG1	pituitary tumor-transforming 1	9232	CellAge
480	RAD21	RAD21 cohesin complex component	5885	CellAge
481	RAF1	Raf-1 proto-oncogene, serine/threonine kinase	5894	CellAge
482	RBP2	retinol binding protein 2	5948	CellAge
483	RBX1	ring-box 1	9978	CellAge
484	RNASEL	ribonuclease L	6041	CellAge
485	RPS6KA6	ribosomal protein S6 kinase A6	27330	CellAge
486	RSL1D1	ribosomal L1 domain containing 1	26156	CellAge
487	RUNX1	runt related transcription factor 1	861	CellAge
488	RUVBL2	RuvB like AAA ATPase 2	10856	CellAge
489	SELENOH	selenoprotein H	280636	CellAge
490	SENP1	SUMO1/sentrin specific peptidase 1	29843	CellAge
491	SENP2	SUMO1/sentrin/SMT3 specific peptidase 2	59343	CellAge
492	SENP7	SUMO1/sentrin specific peptidase 7	57337	CellAge
493	SFN	stratifin	2810	CellAge
494	SGK1	serum/glucocorticoid regulated kinase 1	6446	CellAge
495	SIK1	salt inducible kinase 1	150094	CellAge
496	SIN3B	SIN3 transcription regulator family member B	23309	CellAge
497	SIX1	SIX homeobox 1	6495	CellAge
498	SLC13A3	solute carrier family 13 member 3	64849	CellAge
499	SLC16A7	solute carrier family 16 member 7	9194	CellAge
500	SMARCA4	SWI/SNF related, matrix associated, actin dependent regulator of chromatin, subfamily a, member 4	6597	CellAge
501	SMARCB1	SWI/SNF related, matrix associated, actin dependent regulator of chromatin, subfamily b, member 1	6598	CellAge
502	SMG1	SMG1, nonsense mediated mRNA decay associated PI3K related kinase	23049	CellAge
503	SMURF2	SMAD specific E3 ubiquitin protein ligase 2	64750	CellAge
504	SNAI1	snail family transcriptional repressor 1	6615	CellAge
505	SOCS1	suppressor of cytokine signaling 1	8651	CellAge
506	SORBS2	sorbin and SH3 domain containing 2	8470	CellAge
507	SOX2	SRY-box 2	6657	CellAge
508	SOX5	SRY-box 5	6660	CellAge
509	SPIN1	spindlin 1	10927	CellAge
510	SPOP	speckle type BTB/POZ protein	8405	CellAge
511	SRC	SRC proto-oncogene, non-receptor tyrosine kinase	6714	CellAge
512	SREBF1	sterol regulatory element binding transcription factor 1	6720	CellAge
513	SRSF1	serine and arginine rich splicing factor 1	6426	CellAge
514	STK32C	serine/threonine kinase 32C	282974	CellAge
515	STK40	serine/threonine kinase 40	83931	CellAge
516	SUPT5H	SPT5 homolog, DSIF elongation factor subunit	6829	CellAge
517	SYK	spleen associated tyrosine kinase	6850	CellAge
518	TACC3	transforming acidic coiled-coil containing protein 3	10460	CellAge
519	TBX2	T-box 2	6909	CellAge
520	TFAP4	transcription factor AP-4	7023	CellAge
521	TGFB1I1	transforming growth factor beta 1 induced transcript 1	7041	CellAge
522	TLR3	toll like receptor 3	7098	CellAge
523	TMSB4X	thymosin beta 4, X-linked	7114	CellAge
524	TNFSF13	TNF superfamily member 13	8741	CellAge
525	TNFSF15	TNF superfamily member 15	9966	CellAge
526	TPR	translocated promoter region, nuclear basket protein	7175	CellAge
527	TRIM28	tripartite motif containing 28	10155	CellAge
528	TRPM8	transient receptor potential cation channel subfamily M member 8	79054	CellAge
529	TXNIP	thioredoxin interacting protein	10628	CellAge
530	TYK2	tyrosine kinase 2	7297	CellAge
531	UBTD1	ubiquitin domain containing 1	80019	CellAge
532	USP1	ubiquitin specific peptidase 1	7398	CellAge
533	VENTX	VENT homeobox	27287	CellAge
534	WNT16	Wnt family member 16	51384	CellAge
535	WNT2	Wnt family member 2	7472	CellAge
536	WT1	Wilms tumor 1	7490	CellAge
537	WWP1	WW domain containing E3 ubiquitin protein ligase 1	11059	CellAge
538	XAF1	XIAP associated factor 1	54739	CellAge
539	YAP1	Yes associated protein 1	10413	CellAge
540	YPEL3	yippee like 3	83719	CellAge
541	ZFP36	ZFP36 ring finger protein	7538	CellAge
542	ZMAT3	zinc finger matrin-type 3	64393	CellAge
543	ZNF148	zinc finger protein 148	7707	CellAge

## Sheet: Table S2
Table S2. Differentially expressed aging related genes.
id	logFC	AveExpr	t	P.Value	adj.P.Val	B
MCL1	-1.20474	9.99456	-12.0401	1.19516e-17	5.82043e-15	29.8816
SIK1	-2.56219	8.365	-11.3087	1.65492e-16	4.02973e-14	27.2855
JUND	-0.906438	10.7251	-10.9059	7.23701e-16	1.17481e-13	25.827
NFKBIA	-1.19603	11.8221	-10.3874	4.96864e-15	6.04932e-13	23.9217
MYC	-1.84866	9.69169	-9.85694	3.67674e-14	3.28507e-12	21.9417
JUN	-2.00011	9.59969	-9.83167	4.04732e-14	3.28507e-12	21.8467
ZFP36	-1.7934	11.2518	-9.67947	7.22778e-14	5.02847e-12	21.273
CDKN1A	-1.68629	9.60776	-8.94911	1.20198e-12	7.31708e-11	18.4916
SIN3B	-0.546326	7.69473	-8.62331	4.26798e-12	2.15074e-10	17.2382
VEGFA	-1.85874	7.93775	-8.60928	4.5081e-12	2.15074e-10	17.1841
NFKB2	-1.24996	6.27333	-8.59012	4.85794e-12	2.15074e-10	17.1102
BCL6	-1.09679	10.0287	-8.47037	7.75442e-12	3.147e-10	16.6477
HSP90AA1	-0.576119	11.8169	-8.31236	1.43886e-11	5.39019e-10	16.0365
CYR61	-1.72721	10.1093	-7.77538	1.18468e-10	4.121e-09	13.9531
INSR	-0.948042	7.54647	-7.71878	1.48007e-10	4.80528e-09	13.7332
PIM1	-1.26154	8.64406	-7.58265	2.5288e-10	7.69704e-09	13.2043
CEBPB	-0.714777	12.4716	-7.48939	3.65015e-10	1.04566e-08	12.8419
SLC16A7	-1.3953	6.89969	-7.07549	1.85941e-09	5.03072e-08	11.2358
BAG3	-0.865848	9.76139	-6.96704	2.84674e-09	7.29663e-08	10.816
TOP1	-0.63064	8.95925	-6.94063	3.15762e-09	7.68881e-08	10.7139
PTGS2	-2.26003	6.32882	-6.72362	7.39192e-09	1.71422e-07	9.8761
IRS2	-1.04959	9.25922	-6.62671	1.07978e-08	2.39024e-07	9.50309
EPHA3	1.03809	7.16733	6.4274	2.34927e-08	4.76706e-07	8.73847
MAP2K7	-0.884729	5.10709	-6.39004	2.71677e-08	5.29227e-07	8.59559
ASF1A	0.72851	7.75573	6.18257	6.07496e-08	1.13789e-06	7.80503
UCP2	0.884277	10.4518	6.16607	6.47525e-08	1.15374e-06	7.74238
CLU	0.893873	12.6291	6.15983	6.63342e-08	1.15374e-06	7.71869
IGF1R	-0.658819	6.92662	-6.14008	7.15954e-08	1.20231e-06	7.64377
FOXO3	-0.809555	10.6399	-5.98853	1.284e-07	2.08436e-06	7.0707
EGR1	-1.26548	11.0641	-5.84067	2.26362e-07	3.44494e-06	6.51499
ETS2	-0.785814	8.94795	-5.79581	2.68683e-07	3.96511e-06	6.34712
IL6	-2.59512	7.69784	-5.78121	2.84078e-07	4.069e-06	6.29256
RPA1	0.520668	9.50523	5.65383	4.61248e-07	6.23966e-06	5.81821
SSTR3	-0.745034	4.21705	-5.6395	4.87026e-07	6.41031e-06	5.76501
BHLHE40	-1.0526	10.2793	-5.424	1.09812e-06	1.30435e-05	4.97054
SNAI1	-1.09082	6.754	-5.34648	1.468e-06	1.70218e-05	4.68725
TLR3	0.929682	7.57878	5.33078	1.55667e-06	1.76302e-05	4.63004
SOCS1	-0.532069	5.45876	-5.28708	1.83223e-06	2.02794e-05	4.47111
C1QA	0.672617	11.9104	5.20557	2.48031e-06	2.68282e-05	4.17598
HSPD1	-0.534923	11.1226	-5.18805	2.64664e-06	2.74237e-05	4.11276
CBX8	-0.930461	4.5858	-5.15283	3.01481e-06	2.99635e-05	3.98594
RBX1	0.596107	9.95564	5.02619	4.80425e-06	4.67934e-05	3.53263
CDC42	-0.533318	8.41667	-4.96861	5.9303e-06	5.55395e-05	3.32799
SIX1	1.18302	7.04136	4.85381	9.0008e-06	7.74752e-05	2.92296
FOXO4	-0.878191	5.48805	-4.85175	9.06793e-06	7.74752e-05	2.91575
ARNTL	-0.969823	6.73036	-4.79827	1.09999e-05	8.92823e-05	2.72847
MED1	-0.570173	7.22694	-4.75654	1.27813e-05	0.000102041	2.58302
CEBPA	1.05225	9.33243	4.66447	1.77688e-05	0.000137356	2.26406
TBX2	-0.756819	6.2484	-4.61417	2.12502e-05	0.000159213	2.09103
ZMAT3	0.676111	8.19059	4.59338	2.2876e-05	0.000166278	2.01977
MXD1	-1.29111	3.3709	-4.48731	3.32518e-05	0.000238142	1.65862
GPX1	0.522099	11.9278	4.43333	4.01666e-05	0.000283494	1.47643
CTNNB1	-0.676204	9.87114	-4.2102	8.67794e-05	0.000556073	0.735413
SPIN1	-0.548792	7.24198	-4.18571	9.43344e-05	0.000596634	0.655303
FLT1	-0.511664	6.62436	-4.16996	9.9523e-05	0.000605846	0.603941
NUDT1	1.24941	5.9105	4.15984	0.000103004	0.000619295	0.570971
HIF1A	-0.577369	11.3994	-4.14597	0.000107962	0.000633466	0.525894
CNR1	-0.564218	5.47926	-4.09183	0.00012963	0.000751544	0.350657
SGK1	-0.658949	11.2186	-3.97563	0.000191207	0.00104627	-0.0210341
HSPA5	-0.568538	11.5146	-3.92185	0.000228471	0.00121828	-0.190974
SYK	0.642019	7.42748	3.83553	0.000303271	0.00153847	-0.460826
GRN	0.542819	11.4668	3.76315	0.000383627	0.00186826	-0.684317
TOP3B	-0.796601	4.51386	-3.7165	0.000445838	0.00212866	-0.826989
SENP7	0.611114	5.39669	3.69769	0.000473562	0.00221755	-0.884207
TNFSF13	0.642166	9.9615	3.63068	0.000586299	0.00269366	-1.0865
MAPK3	0.667312	9.14193	3.58967	0.000667491	0.00298227	-1.20916
MAD2L1	0.50468	5.52642	3.51034	0.000855892	0.00368867	-1.44386
APOE	0.831375	11.4314	3.45309	0.00102218	0.00411405	-1.61109
POLD1	0.506903	6.66076	3.37269	0.00130811	0.00517926	-1.84286
SOCS2	-0.663418	8.12019	-3.36387	0.00134369	0.00527725	-1.86805
IGFBP2	0.766189	8.86731	3.23719	0.00196763	0.00707499	-2.22497
ITPKB	0.575852	8.01843	3.2203	0.00206894	0.00734414	-2.27182
IGF1	0.707037	9.53442	3.1766	0.00235439	0.00813192	-2.39228
LMNB1	-0.660259	6.06898	-3.08079	0.00311444	0.0105329	-2.65226
EIF5A2	0.587524	5.49305	3.07435	0.00317298	0.0106568	-2.66952
SERPINE1	-0.909545	7.8485	-3.0471	0.00343228	0.0112976	-2.74229
HK3	1.15422	7.1846	3.04699	0.00343335	0.0112976	-2.74258
IRS1	-0.557734	7.00756	-3.021	0.00369909	0.0120097	-2.81156
EGF	0.690778	4.91046	2.89644	0.00525968	0.015524	-3.13603
FGF23	0.725321	3.98303	2.77276	0.00739415	0.0202301	-3.44795
FOS	-0.963612	11.56	-2.62925	0.0108537	0.0282661	-3.79666
TOP2A	0.696603	5.02068	2.54462	0.0135305	0.0339657	-3.99542
HIC1	-0.920587	3.65702	-2.51659	0.0145409	0.0359463	-4.06009
LRP2	0.543705	5.44269	2.44013	0.0176528	0.0421418	-4.23356
PPARGC1A	-0.734667	4.97473	-2.42336	0.0184108	0.0432874	-4.27103
S100B	0.962514	4.87026	2.40268	0.0193857	0.0449564	-4.31695
CPEB1	0.626369	5.76958	2.3986	0.0195833	0.0451995	-4.32596

## Sheet: Table S3
Table S3. Results of PPI protein network interaction analysis
node1	node2	node1_string_id	node2_string_id	neighborhood_on_chromosome	gene_fusion	phylogenetic_cooccurrence	homology	coexpression	experimentally_determined_interaction	database_annotated	automated_textmining	combined_score
APOE	IL6	9606.ENSP00000252486	9606.ENSP00000385675	0	0	0	0	0	0	0	0.714	0.714
APOE	CLU	9606.ENSP00000252486	9606.ENSP00000315130	0	0	0	0	0.099	0	0.72	0.955	0.987
APOE	LRP2	9606.ENSP00000252486	9606.ENSP00000263816	0	0	0	0	0.082	0.47	0.9	0.861	0.992
ARNTL	SERPINE1	9606.ENSP00000384517	9606.ENSP00000223095	0	0	0	0	0	0	0.9	0.334	0.93
ARNTL	BHLHE40	9606.ENSP00000384517	9606.ENSP00000256495	0	0	0	0	0	0.277	0.9	0.733	0.979
ARNTL	PPARGC1A	9606.ENSP00000384517	9606.ENSP00000264867	0	0	0	0	0	0	0.9	0.609	0.959
ARNTL	HIF1A	9606.ENSP00000384517	9606.ENSP00000437955	0	0	0	0.625	0	0.749	0	0.93	0.836
ASF1A	CTNNB1	9606.ENSP00000229595	9606.ENSP00000344456	0	0	0	0	0.063	0	0	0.701	0.708
ASF1A	LMNB1	9606.ENSP00000229595	9606.ENSP00000261366	0	0	0	0	0.1	0	0.9	0.157	0.917
BAG3	HSPA5	9606.ENSP00000358081	9606.ENSP00000324173	0	0	0	0	0.063	0.518	0.9	0.434	0.971
BAG3	HSP90AA1	9606.ENSP00000358081	9606.ENSP00000335153	0	0	0	0	0.045	0.292	0	0.73	0.802
BCL6	FOS	9606.ENSP00000384371	9606.ENSP00000306245	0	0	0	0	0.062	0.062	0.9	0.376	0.937
BCL6	HSP90AA1	9606.ENSP00000384371	9606.ENSP00000335153	0	0	0	0	0	0.496	0	0.927	0.962
BCL6	JUN	9606.ENSP00000384371	9606.ENSP00000360266	0	0	0	0	0.065	0.315	0	0.922	0.946
BCL6	PIM1	9606.ENSP00000384371	9606.ENSP00000362608	0	0	0	0	0.062	0.117	0.9	0.357	0.939
BCL6	FOXO4	9606.ENSP00000384371	9606.ENSP00000363377	0	0	0	0	0.087	0.078	0.9	0.31	0.934
BCL6	SYK	9606.ENSP00000384371	9606.ENSP00000364907	0	0	0	0	0.055	0.067	0.9	0.426	0.942
BCL6	HIF1A	9606.ENSP00000384371	9606.ENSP00000437955	0	0	0	0	0	0.058	0.9	0.374	0.935
BCL6	FOXO3	9606.ENSP00000384371	9606.ENSP00000385824	0	0	0	0	0	0.078	0.9	0.445	0.944
BCL6	MYC	9606.ENSP00000384371	9606.ENSP00000479618	0	0	0	0	0	0.058	0.9	0.763	0.975
CBX8	JUN	9606.ENSP00000269385	9606.ENSP00000360266	0	0	0	0	0	0.129	0.65	0.128	0.71
CDC42	MAPK3	9606.ENSP00000383118	9606.ENSP00000263025	0	0	0	0	0.062	0.609	0	0.655	0.862
CDC42	EGF	9606.ENSP00000383118	9606.ENSP00000265171	0	0	0	0	0	0	0.6	0.751	0.896
CDC42	HSP90AA1	9606.ENSP00000383118	9606.ENSP00000335153	0	0	0	0	0.062	0.056	0	0.727	0.738
CDC42	CTNNB1	9606.ENSP00000383118	9606.ENSP00000344456	0	0	0	0	0.064	0.119	0.9	0.954	0.995
CDC42	JUN	9606.ENSP00000383118	9606.ENSP00000360266	0	0	0	0	0.062	0.257	0	0.666	0.747
CDC42	SYK	9606.ENSP00000383118	9606.ENSP00000364907	0	0	0	0	0.066	0.14	0.65	0.519	0.846
CDC42	MYC	9606.ENSP00000383118	9606.ENSP00000479618	0	0	0	0	0	0.057	0	0.698	0.704
CDC42	VEGFA	9606.ENSP00000383118	9606.ENSP00000478570	0	0	0	0	0	0	0.9	0.633	0.961
CDKN1A	RBX1	9606.ENSP00000384849	9606.ENSP00000216225	0	0	0	0	0	0.086	0.8	0.312	0.863
CDKN1A	RPA1	9606.ENSP00000384849	9606.ENSP00000254719	0	0	0	0	0	0	0.9	0.112	0.907
CDKN1A	HSP90AA1	9606.ENSP00000384849	9606.ENSP00000335153	0	0	0	0	0	0.27	0.6	0.724	0.912
CDKN1A	MCL1	9606.ENSP00000384849	9606.ENSP00000358022	0	0	0	0	0.06	0	0.9	0.558	0.954
CDKN1A	JUN	9606.ENSP00000384849	9606.ENSP00000360266	0	0	0	0	0.079	0.27	0.9	0.616	0.97
CDKN1A	CEBPA	9606.ENSP00000384849	9606.ENSP00000427514	0	0	0	0	0.049	0.334	0.8	0.391	0.912
CDKN1A	HIF1A	9606.ENSP00000384849	9606.ENSP00000437955	0	0	0	0	0	0	0.9	0.522	0.95
CDKN1A	FOXO3	9606.ENSP00000384849	9606.ENSP00000385824	0	0	0	0	0	0.281	0	0.969	0.977
CDKN1A	MYC	9606.ENSP00000384849	9606.ENSP00000479618	0	0	0	0	0	0.307	0.9	0.748	0.981
CEBPA	PPARGC1A	9606.ENSP00000427514	9606.ENSP00000264867	0	0	0	0	0	0	0.9	0.637	0.962
CEBPA	MED1	9606.ENSP00000427514	9606.ENSP00000300651	0	0	0	0	0	0.152	0.9	0.231	0.929
CEBPA	CEBPB	9606.ENSP00000427514	9606.ENSP00000305422	0	0	0	0.753	0.134	0.686	0.9	0.957	0.977
CEBPA	FOS	9606.ENSP00000427514	9606.ENSP00000306245	0	0	0	0	0.112	0.299	0.9	0.88	0.991
CEBPA	CTNNB1	9606.ENSP00000427514	9606.ENSP00000344456	0	0	0	0	0	0.213	0	0.66	0.721
CEBPA	ETS2	9606.ENSP00000427514	9606.ENSP00000353344	0	0	0	0	0.096	0.058	0.9	0.71	0.972
CEBPA	JUN	9606.ENSP00000427514	9606.ENSP00000360266	0	0	0	0	0.077	0.316	0.9	0.984	0.998
CEBPA	IL6	9606.ENSP00000427514	9606.ENSP00000385675	0	0	0	0	0	0	0	0.767	0.768
CEBPA	HIF1A	9606.ENSP00000427514	9606.ENSP00000437955	0	0	0	0	0	0.494	0	0.501	0.737
CEBPA	MYC	9606.ENSP00000427514	9606.ENSP00000479618	0	0	0	0	0.058	0.334	0.9	0.644	0.974
CEBPB	EGR1	9606.ENSP00000305422	9606.ENSP00000239938	0	0	0	0	0.064	0.495	0	0.871	0.934
CEBPB	MAPK3	9606.ENSP00000305422	9606.ENSP00000263025	0	0	0	0	0	0.229	0.9	0.67	0.972
CEBPB	PTGS2	9606.ENSP00000305422	9606.ENSP00000356438	0	0	0	0	0.152	0.27	0	0.563	0.706
CEBPB	FOS	9606.ENSP00000305422	9606.ENSP00000306245	0	0	0	0	0.188	0.078	0	0.749	0.796
CEBPB	FOXO4	9606.ENSP00000305422	9606.ENSP00000363377	0	0	0	0	0.076	0.078	0.9	0.193	0.922
CEBPB	FOXO3	9606.ENSP00000305422	9606.ENSP00000385824	0	0	0	0	0	0.078	0.9	0.526	0.952
CEBPB	MYC	9606.ENSP00000305422	9606.ENSP00000479618	0	0	0	0	0.089	0.334	0.9	0.567	0.97
CEBPB	IL6	9606.ENSP00000305422	9606.ENSP00000385675	0	0	0	0	0.088	0.27	0.9	0.714	0.978
CEBPB	JUN	9606.ENSP00000305422	9606.ENSP00000360266	0	0	0	0	0.143	0.184	0.9	0.825	0.986
CLU	LRP2	9606.ENSP00000315130	9606.ENSP00000263816	0	0	0	0	0.06	0.68	0	0.988	0.996
CLU	HSPA5	9606.ENSP00000315130	9606.ENSP00000324173	0	0	0	0	0	0.494	0	0.95	0.974
CTNNB1	RBX1	9606.ENSP00000344456	9606.ENSP00000216225	0	0	0	0	0.052	0.27	0.6	0.384	0.806
CTNNB1	SNAI1	9606.ENSP00000344456	9606.ENSP00000244050	0	0	0	0	0	0	0	0.956	0.957
CTNNB1	LMNB1	9606.ENSP00000344456	9606.ENSP00000261366	0	0	0	0	0.065	0.311	0	0.574	0.701
CTNNB1	MAPK3	9606.ENSP00000344456	9606.ENSP00000263025	0	0	0	0	0.062	0.056	0	0.759	0.768
CTNNB1	EGF	9606.ENSP00000344456	9606.ENSP00000265171	0	0	0	0	0	0.116	0.9	0.782	0.979
CTNNB1	IGF1R	9606.ENSP00000344456	9606.ENSP00000268035	0	0	0	0	0.062	0.386	0.9	0.842	0.989
CTNNB1	FLT1	9606.ENSP00000344456	9606.ENSP00000282397	0	0	0	0	0	0.686	0	0.506	0.838
CTNNB1	MED1	9606.ENSP00000344456	9606.ENSP00000300651	0	0	0	0	0	0.064	0.9	0.204	0.918
CTNNB1	IGF1	9606.ENSP00000344456	9606.ENSP00000302665	0	0	0	0	0	0	0.9	0.693	0.968
CTNNB1	IRS1	9606.ENSP00000344456	9606.ENSP00000304895	0	0	0	0	0	0.182	0	0.964	0.969
CTNNB1	FOS	9606.ENSP00000344456	9606.ENSP00000306245	0	0	0	0	0	0	0.9	0.928	0.992
CTNNB1	PTGS2	9606.ENSP00000344456	9606.ENSP00000356438	0	0	0	0	0	0.27	0	0.737	0.8
CTNNB1	TOP2A	9606.ENSP00000344456	9606.ENSP00000411532	0.072	0	0	0	0.063	0.652	0	0.491	0.825
CTNNB1	MAP2K7	9606.ENSP00000344456	9606.ENSP00000381070	0	0	0	0	0	0.469	0	0.687	0.827
CTNNB1	FOXO4	9606.ENSP00000344456	9606.ENSP00000363377	0	0	0	0	0.062	0.506	0.9	0.443	0.97
CTNNB1	VEGFA	9606.ENSP00000344456	9606.ENSP00000478570	0	0	0	0	0	0	0.9	0.76	0.975
CTNNB1	MYC	9606.ENSP00000344456	9606.ENSP00000479618	0	0	0	0	0	0.507	0.9	0.888	0.994
CTNNB1	HIF1A	9606.ENSP00000344456	9606.ENSP00000437955	0	0	0	0	0.079	0.753	0	0.991	0.997
CTNNB1	JUN	9606.ENSP00000344456	9606.ENSP00000360266	0	0	0	0	0	0.182	0.9	0.989	0.999
CTNNB1	FOXO3	9606.ENSP00000344456	9606.ENSP00000385824	0	0	0	0	0	0.589	0.9	0.992	0.999
EGF	MAPK3	9606.ENSP00000265171	9606.ENSP00000263025	0	0	0	0	0	0	0	0.82	0.82
EGF	JUN	9606.ENSP00000265171	9606.ENSP00000360266	0	0	0	0	0	0	0	0.701	0.701
EGF	MAP2K7	9606.ENSP00000265171	9606.ENSP00000381070	0	0	0	0	0	0.076	0	0.74	0.749
EGF	MYC	9606.ENSP00000265171	9606.ENSP00000479618	0	0	0	0	0	0	0	0.755	0.755
EGF	IL6	9606.ENSP00000265171	9606.ENSP00000385675	0	0	0	0	0	0	0	0.763	0.763
EGF	S100B	9606.ENSP00000265171	9606.ENSP00000291700	0	0	0	0	0.065	0	0	0.808	0.812
EGF	FLT1	9606.ENSP00000265171	9606.ENSP00000282397	0	0	0	0	0	0.057	0.6	0.614	0.841
EGF	INSR	9606.ENSP00000265171	9606.ENSP00000303830	0	0	0	0	0	0.056	0.8	0.323	0.861
EGF	IGF1R	9606.ENSP00000265171	9606.ENSP00000268035	0	0	0	0	0	0.056	0.6	0.681	0.869
EGF	VEGFA	9606.ENSP00000265171	9606.ENSP00000478570	0	0	0	0	0	0	0	0.878	0.878
EGF	HSP90AA1	9606.ENSP00000265171	9606.ENSP00000335153	0	0	0	0	0	0.057	0.9	0.523	0.951
EGF	FOS	9606.ENSP00000265171	9606.ENSP00000306245	0	0	0	0	0	0	0.9	0.687	0.967
EGF	IGF1	9606.ENSP00000265171	9606.ENSP00000302665	0	0	0	0	0	0	0.8	0.873	0.973
EGR1	MYC	9606.ENSP00000239938	9606.ENSP00000479618	0	0	0	0	0.063	0.058	0	0.734	0.746
EGR1	SNAI1	9606.ENSP00000239938	9606.ENSP00000244050	0	0	0	0.635	0	0.291	0.65	0.689	0.805
EGR1	JUND	9606.ENSP00000239938	9606.ENSP00000252818	0	0	0	0	0.065	0.7	0.65	0.638	0.959
EGR1	MAPK3	9606.ENSP00000239938	9606.ENSP00000263025	0	0	0	0	0	0.133	0.9	0.637	0.965
EGR1	JUN	9606.ENSP00000239938	9606.ENSP00000360266	0	0	0	0	0.305	0.262	0.65	0.851	0.969
EGR1	FOS	9606.ENSP00000239938	9606.ENSP00000306245	0	0	0	0	0.961	0.062	0.65	0.948	0.999
ETS2	MAPK3	9606.ENSP00000353344	9606.ENSP00000263025	0	0	0	0	0	0.14	0.9	0.315	0.936
ETS2	FOS	9606.ENSP00000353344	9606.ENSP00000306245	0	0	0	0	0.063	0.27	0.9	0.693	0.976
ETS2	JUN	9606.ENSP00000353344	9606.ENSP00000360266	0	0	0	0	0.076	0.518	0.9	0.637	0.981
FGF23	FLT1	9606.ENSP00000237837	9606.ENSP00000282397	0	0	0	0	0	0.183	0.6	0.226	0.725
FGF23	MAPK3	9606.ENSP00000237837	9606.ENSP00000263025	0	0	0	0	0	0	0.9	0.395	0.936
FLT1	HIF1A	9606.ENSP00000282397	9606.ENSP00000437955	0	0	0	0	0.062	0	0	0.728	0.734
FLT1	IGF1	9606.ENSP00000282397	9606.ENSP00000302665	0	0	0	0	0.049	0	0.6	0.527	0.804
FLT1	VEGFA	9606.ENSP00000282397	9606.ENSP00000478570	0	0	0	0	0.062	0.978	0.9	0.991	0.999
FOS	JUND	9606.ENSP00000306245	9606.ENSP00000252818	0	0	0	0	0.094	0.899	0.9	0.989	0.999
FOS	MAPK3	9606.ENSP00000306245	9606.ENSP00000263025	0	0	0	0	0	0.427	0.9	0.737	0.983
FOS	MED1	9606.ENSP00000306245	9606.ENSP00000300651	0	0	0	0	0	0	0.8	0.15	0.822
FOS	MAP2K7	9606.ENSP00000306245	9606.ENSP00000381070	0	0	0	0	0	0.171	0	0.673	0.717
FOS	ZFP36	9606.ENSP00000306245	9606.ENSP00000469647	0	0	0	0	0.793	0	0	0.481	0.888
FOS	PIM1	9606.ENSP00000306245	9606.ENSP00000362608	0	0	0	0	0.062	0.078	0.9	0.106	0.912
FOS	SYK	9606.ENSP00000306245	9606.ENSP00000364907	0	0	0	0	0	0.064	0.9	0.423	0.941
FOS	FOXO3	9606.ENSP00000306245	9606.ENSP00000385824	0	0	0	0	0	0.182	0.9	0.414	0.947
FOS	IL6	9606.ENSP00000306245	9606.ENSP00000385675	0	0	0	0	0.088	0	0.9	0.707	0.97
FOS	HIF1A	9606.ENSP00000306245	9606.ENSP00000437955	0	0	0	0	0	0.405	0.9	0.558	0.971
FOS	MYC	9606.ENSP00000306245	9606.ENSP00000479618	0	0	0	0	0.065	0.129	0.9	0.861	0.987
FOS	JUN	9606.ENSP00000306245	9606.ENSP00000360266	0	0	0	0	0.656	0.985	0.9	0.996	0.999
FOXO3	MAPK3	9606.ENSP00000385824	9606.ENSP00000263025	0	0	0	0	0.065	0.057	0.8	0.64	0.928
FOXO3	PPARGC1A	9606.ENSP00000385824	9606.ENSP00000264867	0	0	0	0	0	0.061	0.5	0.985	0.992
FOXO3	IGF1R	9606.ENSP00000385824	9606.ENSP00000268035	0	0	0	0	0.063	0.293	0	0.752	0.821
FOXO3	IGF1	9606.ENSP00000385824	9606.ENSP00000302665	0	0	0	0	0	0	0	0.703	0.703
FOXO3	INSR	9606.ENSP00000385824	9606.ENSP00000303830	0	0	0	0	0.062	0.293	0	0.599	0.711
FOXO3	IRS1	9606.ENSP00000385824	9606.ENSP00000304895	0	0	0	0	0.062	0.151	0	0.826	0.849
FOXO3	SGK1	9606.ENSP00000385824	9606.ENSP00000356832	0	0	0	0	0.062	0.481	0.9	0.795	0.988
FOXO3	JUN	9606.ENSP00000385824	9606.ENSP00000360266	0	0	0	0	0	0.182	0	0.707	0.75
FOXO3	PIM1	9606.ENSP00000385824	9606.ENSP00000362608	0	0	0	0	0.063	0.297	0.9	0.208	0.94
FOXO3	FOXO4	9606.ENSP00000385824	9606.ENSP00000363377	0	0	0	0.886	0	0	0.9	0.898	0.91
FOXO3	HIF1A	9606.ENSP00000385824	9606.ENSP00000437955	0	0	0	0	0.062	0.345	0.9	0.852	0.989
FOXO3	MYC	9606.ENSP00000385824	9606.ENSP00000479618	0	0	0	0	0	0.327	0.9	0.951	0.996
FOXO4	MAPK3	9606.ENSP00000363377	9606.ENSP00000263025	0	0	0	0	0.07	0.057	0.8	0.253	0.851
FOXO4	PPARGC1A	9606.ENSP00000363377	9606.ENSP00000264867	0	0	0	0	0.056	0.061	0.5	0.426	0.711
FOXO4	SGK1	9606.ENSP00000363377	9606.ENSP00000356832	0	0	0	0	0	0.184	0.8	0.469	0.905
GPX1	PPARGC1A	9606.ENSP00000407375	9606.ENSP00000264867	0	0	0	0	0	0	0.8	0.602	0.917
HIF1A	RBX1	9606.ENSP00000437955	9606.ENSP00000216225	0	0	0	0	0	0.27	0.9	0.674	0.974
HIF1A	SNAI1	9606.ENSP00000437955	9606.ENSP00000244050	0	0	0	0	0	0.182	0	0.681	0.727
HIF1A	MAPK3	9606.ENSP00000437955	9606.ENSP00000263025	0	0	0	0	0	0.213	0.8	0.729	0.953
HIF1A	PPARGC1A	9606.ENSP00000437955	9606.ENSP00000264867	0	0	0	0	0	0	0	0.712	0.712
HIF1A	IGF1R	9606.ENSP00000437955	9606.ENSP00000268035	0	0	0	0	0	0.07	0	0.698	0.707
HIF1A	IGF1	9606.ENSP00000437955	9606.ENSP00000302665	0	0	0	0	0	0	0	0.7	0.7
HIF1A	HSP90AA1	9606.ENSP00000437955	9606.ENSP00000335153	0	0	0	0	0	0.918	0.9	0.991	0.999
HIF1A	MCL1	9606.ENSP00000437955	9606.ENSP00000358022	0	0	0	0	0.088	0.316	0	0.561	0.702
HIF1A	JUN	9606.ENSP00000437955	9606.ENSP00000360266	0	0	0	0	0	0.676	0.9	0.901	0.996
HIF1A	PIM1	9606.ENSP00000437955	9606.ENSP00000362608	0	0	0	0	0	0	0.9	0.157	0.912
HIF1A	IL6	9606.ENSP00000437955	9606.ENSP00000385675	0	0	0	0	0.065	0	0	0.717	0.724
HIF1A	MYC	9606.ENSP00000437955	9606.ENSP00000479618	0	0	0	0	0	0.475	0.9	0.965	0.998
HIF1A	VEGFA	9606.ENSP00000437955	9606.ENSP00000478570	0	0	0	0	0.062	0.874	0.9	0.919	0.998
HSP90AA1	MAPK3	9606.ENSP00000335153	9606.ENSP00000263025	0	0	0	0	0.054	0.299	0.9	0.866	0.99
HSP90AA1	IGF1R	9606.ENSP00000335153	9606.ENSP00000268035	0	0	0	0	0.054	0.286	0	0.85	0.89
HSP90AA1	HSPA5	9606.ENSP00000335153	9606.ENSP00000324173	0	0	0	0	0.639	0.415	0	0.907	0.978
HSP90AA1	JUN	9606.ENSP00000335153	9606.ENSP00000360266	0	0	0	0	0.062	0.218	0	0.692	0.755
HSP90AA1	IL6	9606.ENSP00000335153	9606.ENSP00000385675	0	0	0	0	0	0	0	0.776	0.776
HSP90AA1	MAP2K7	9606.ENSP00000335153	9606.ENSP00000381070	0	0	0	0	0	0.129	0	0.871	0.883
HSP90AA1	SGK1	9606.ENSP00000335153	9606.ENSP00000356832	0	0	0	0	0	0.247	0.9	0.359	0.947
HSP90AA1	MCL1	9606.ENSP00000335153	9606.ENSP00000358022	0	0	0	0	0	0.128	0.9	0.536	0.956
HSP90AA1	MYC	9606.ENSP00000335153	9606.ENSP00000479618	0	0	0	0	0.048	0.679	0	0.953	0.984
HSP90AA1	VEGFA	9606.ENSP00000335153	9606.ENSP00000478570	0	0	0	0	0	0.27	0.9	0.872	0.989
HSP90AA1	HSPD1	9606.ENSP00000335153	9606.ENSP00000373620	0	0	0	0	0.914	0.687	0	0.958	0.998
HSPA5	MAPK3	9606.ENSP00000324173	9606.ENSP00000263025	0	0	0	0	0.062	0.288	0	0.63	0.731
HSPA5	HSPD1	9606.ENSP00000324173	9606.ENSP00000373620	0.047	0	0	0	0.844	0.59	0	0.758	0.983
IGF1	IGFBP2	9606.ENSP00000302665	9606.ENSP00000233809	0	0	0	0	0.064	0.27	0.6	0.99	0.997
IGF1	MAPK3	9606.ENSP00000302665	9606.ENSP00000263025	0	0	0	0	0	0	0.9	0.711	0.969
IGF1	IGF1R	9606.ENSP00000302665	9606.ENSP00000268035	0	0	0	0	0	0.973	0.9	0.992	0.999
IGF1	IL6	9606.ENSP00000302665	9606.ENSP00000385675	0	0	0	0	0	0	0	0.814	0.814
IGF1	VEGFA	9606.ENSP00000302665	9606.ENSP00000478570	0	0	0	0	0	0	0	0.866	0.866
IGF1	IRS2	9606.ENSP00000302665	9606.ENSP00000365016	0	0	0	0	0	0	0.9	0.867	0.986
IGF1	IRS1	9606.ENSP00000302665	9606.ENSP00000304895	0	0	0	0	0	0	0.9	0.979	0.997
IGF1	INSR	9606.ENSP00000302665	9606.ENSP00000303830	0	0	0	0	0	0.945	0.8	0.978	0.999
IGF1R	IGFBP2	9606.ENSP00000268035	9606.ENSP00000233809	0	0	0	0	0	0	0	0.74	0.74
IGF1R	MAPK3	9606.ENSP00000268035	9606.ENSP00000263025	0	0	0	0.568	0	0.148	0.9	0.739	0.939
IGF1R	VEGFA	9606.ENSP00000268035	9606.ENSP00000478570	0	0	0	0	0	0	0.6	0.681	0.866
IGF1R	SOCS2	9606.ENSP00000268035	9606.ENSP00000481249	0	0	0	0	0	0.519	0	0.887	0.943
IGF1R	INSR	9606.ENSP00000268035	9606.ENSP00000303830	0	0	0	0.957	0.062	0.854	0.8	0.983	0.971
IGF1R	IRS2	9606.ENSP00000268035	9606.ENSP00000365016	0	0	0	0	0	0.525	0.9	0.974	0.998
IGF1R	IRS1	9606.ENSP00000268035	9606.ENSP00000304895	0	0	0	0	0.06	0.983	0.9	0.991	0.999
IL6	NFKBIA	9606.ENSP00000385675	9606.ENSP00000216797	0	0	0	0	0.11	0	0	0.862	0.872
IL6	SERPINE1	9606.ENSP00000385675	9606.ENSP00000223095	0	0	0	0	0.16	0	0	0.803	0.827
IL6	MAPK3	9606.ENSP00000385675	9606.ENSP00000263025	0	0	0	0	0	0	0.9	0.741	0.973
IL6	TLR3	9606.ENSP00000385675	9606.ENSP00000296795	0	0	0	0	0	0	0	0.833	0.833
IL6	SOCS1	9606.ENSP00000385675	9606.ENSP00000329418	0	0	0	0	0.091	0	0	0.712	0.727
IL6	PTGS2	9606.ENSP00000385675	9606.ENSP00000356438	0	0	0	0	0.312	0	0	0.878	0.913
IL6	JUN	9606.ENSP00000385675	9606.ENSP00000360266	0	0	0	0	0.052	0	0.9	0.822	0.981
IL6	VEGFA	9606.ENSP00000385675	9606.ENSP00000478570	0	0	0	0	0.063	0	0.9	0.879	0.987
INSR	SOCS2	9606.ENSP00000303830	9606.ENSP00000481249	0	0	0	0	0	0.263	0.8	0.122	0.859
INSR	SGK1	9606.ENSP00000303830	9606.ENSP00000356832	0	0	0	0.555	0.056	0.094	0.9	0.387	0.921
INSR	SOCS1	9606.ENSP00000303830	9606.ENSP00000329418	0	0	0	0	0	0.642	0.8	0.144	0.933
INSR	IRS2	9606.ENSP00000303830	9606.ENSP00000365016	0	0	0	0	0.062	0.711	0.8	0.71	0.982
INSR	IRS1	9606.ENSP00000303830	9606.ENSP00000304895	0	0	0	0	0.062	0.922	0.9	0.986	0.999
IRS1	MAPK3	9606.ENSP00000304895	9606.ENSP00000263025	0	0	0	0	0	0.27	0.9	0.695	0.975
IRS1	JUN	9606.ENSP00000304895	9606.ENSP00000360266	0	0	0	0	0.062	0	0	0.694	0.7
IRS1	SOCS2	9606.ENSP00000304895	9606.ENSP00000481249	0	0	0	0	0	0	0.6	0.402	0.75
IRS1	IRS2	9606.ENSP00000304895	9606.ENSP00000365016	0	0	0	0.822	0.062	0.345	0.9	0.957	0.944
IRS1	SOCS1	9606.ENSP00000304895	9606.ENSP00000329418	0	0	0	0	0	0.746	0.9	0.691	0.991
IRS2	MAPK3	9606.ENSP00000365016	9606.ENSP00000263025	0	0	0	0	0	0	0.9	0.52	0.95
IRS2	SOCS1	9606.ENSP00000365016	9606.ENSP00000329418	0	0	0	0	0	0.682	0.6	0.474	0.927
IRS2	SOCS2	9606.ENSP00000365016	9606.ENSP00000481249	0	0	0	0	0.062	0	0.6	0.39	0.751
JUN	NFKBIA	9606.ENSP00000360266	9606.ENSP00000216797	0	0	0	0	0.125	0	0.9	0.805	0.981
JUN	SNAI1	9606.ENSP00000360266	9606.ENSP00000244050	0	0	0	0	0.062	0	0.65	0.73	0.903
JUN	JUND	9606.ENSP00000360266	9606.ENSP00000252818	0	0	0	0.927	0.15	0.149	0.9	0.989	0.927
JUN	MAPK3	9606.ENSP00000360266	9606.ENSP00000263025	0	0	0	0	0	0.5	0.9	0.852	0.991
JUN	MED1	9606.ENSP00000360266	9606.ENSP00000300651	0	0	0	0	0	0	0.8	0.15	0.822
JUN	TOP1	9606.ENSP00000360266	9606.ENSP00000354522	0	0	0	0	0	0.284	0	0.633	0.726
JUN	PTGS2	9606.ENSP00000360266	9606.ENSP00000356438	0	0	0	0	0.066	0	0	0.738	0.745
JUN	MAP2K7	9606.ENSP00000360266	9606.ENSP00000381070	0	0	0	0	0	0.445	0	0.861	0.92
JUN	SYK	9606.ENSP00000360266	9606.ENSP00000364907	0	0	0	0	0	0.057	0.9	0.522	0.951
JUN	VEGFA	9606.ENSP00000360266	9606.ENSP00000478570	0	0	0	0	0.066	0.182	0.9	0.683	0.972
JUN	MYC	9606.ENSP00000360266	9606.ENSP00000479618	0	0	0	0	0.063	0.607	0.9	0.851	0.993
JUND	MYC	9606.ENSP00000252818	9606.ENSP00000479618	0	0	0	0	0	0	0.9	0.536	0.951
LMNB1	RPA1	9606.ENSP00000261366	9606.ENSP00000254719	0	0	0	0	0.093	0.712	0	0.156	0.76
LMNB1	TOP2A	9606.ENSP00000261366	9606.ENSP00000411532	0	0	0	0	0.906	0.128	0	0.267	0.934
MAD2L1	TOP2A	9606.ENSP00000296509	9606.ENSP00000411532	0	0	0	0	0.891	0	0	0.624	0.957
MAP2K7	VEGFA	9606.ENSP00000381070	9606.ENSP00000478570	0	0	0	0	0	0	0	0.71	0.71
MAP2K7	MYC	9606.ENSP00000381070	9606.ENSP00000479618	0	0	0	0	0.063	0.172	0	0.685	0.734
MAPK3	NFKBIA	9606.ENSP00000263025	9606.ENSP00000216797	0	0	0	0	0	0.134	0.9	0.708	0.972
MAPK3	S100B	9606.ENSP00000263025	9606.ENSP00000291700	0	0	0	0	0	0	0.6	0.37	0.737
MAPK3	VEGFA	9606.ENSP00000263025	9606.ENSP00000478570	0	0	0	0	0	0	0	0.754	0.754
MAPK3	PTGS2	9606.ENSP00000263025	9606.ENSP00000356438	0	0	0	0	0	0.334	0	0.682	0.78
MAPK3	MYC	9606.ENSP00000263025	9606.ENSP00000479618	0	0	0	0	0	0.462	0.9	0.691	0.981
MCL1	MYC	9606.ENSP00000358022	9606.ENSP00000479618	0	0	0	0	0.065	0.13	0	0.747	0.776
MED1	PPARGC1A	9606.ENSP00000300651	9606.ENSP00000264867	0	0	0	0	0	0.27	0.9	0.666	0.973
MED1	SIN3B	9606.ENSP00000300651	9606.ENSP00000369131	0	0	0	0	0.148	0	0.65	0.452	0.822
MXD1	SIN3B	9606.ENSP00000264444	9606.ENSP00000369131	0	0	0	0	0.063	0.504	0.9	0.379	0.967
MYC	NFKBIA	9606.ENSP00000479618	9606.ENSP00000216797	0	0	0	0	0.06	0.057	0.9	0.653	0.965
MYC	PIM1	9606.ENSP00000479618	9606.ENSP00000362608	0	0	0	0	0.097	0.496	0.9	0.489	0.973
MYC	VEGFA	9606.ENSP00000479618	9606.ENSP00000478570	0	0	0	0	0	0	0	0.761	0.761
NFKB2	NFKBIA	9606.ENSP00000358983	9606.ENSP00000216797	0	0	0	0.719	0.134	0.897	0.8	0.892	0.985
NFKB2	S100B	9606.ENSP00000358983	9606.ENSP00000291700	0	0	0	0	0	0	0.9	0.202	0.916
NFKBIA	RBX1	9606.ENSP00000216797	9606.ENSP00000216225	0	0	0	0	0	0.104	0.6	0.385	0.76
NFKBIA	PTGS2	9606.ENSP00000216797	9606.ENSP00000356438	0	0	0	0	0.076	0	0	0.787	0.795
NFKBIA	SYK	9606.ENSP00000216797	9606.ENSP00000364907	0	0	0	0	0.062	0.12	0.9	0.523	0.955
POLD1	RPA1	9606.ENSP00000406046	9606.ENSP00000254719	0	0	0	0	0.681	0.884	0.9	0.474	0.997
PPARGC1A	UCP2	9606.ENSP00000264867	9606.ENSP00000312029	0	0	0	0	0	0	0	0.766	0.766
PTGS2	VEGFA	9606.ENSP00000356438	9606.ENSP00000478570	0	0	0	0	0.083	0	0	0.892	0.896
RBX1	SOCS1	9606.ENSP00000216225	9606.ENSP00000329418	0	0	0	0	0	0.175	0.5	0.512	0.781
RPA1	TOP3B	9606.ENSP00000254719	9606.ENSP00000381773	0	0	0	0	0.088	0.226	0.6	0.16	0.731
RPA1	TOP1	9606.ENSP00000254719	9606.ENSP00000354522	0	0	0	0	0.073	0.726	0	0.539	0.872
SERPINE1	VEGFA	9606.ENSP00000223095	9606.ENSP00000478570	0	0	0	0	0.076	0	0	0.71	0.72
SOCS1	SOCS2	9606.ENSP00000329418	9606.ENSP00000481249	0	0	0	0.778	0	0.496	0.9	0.862	0.957
TOP1	TOP2A	9606.ENSP00000354522	9606.ENSP00000411532	0	0	0	0	0.111	0.919	0	0.919	0.993

## Sheet: Table S4
Table S4. GO enrichment analysis of ARDEGs
ONTOLOGY	ID	Description	GeneRatio	BgRatio	pvalue	p.adjust	qvalue	geneID	Count
BP	GO:0009991	response to extracellular stimulus	21/86	479/18800	2.72958e-15	9.11406e-12	4.8098e-12	150094/7538/1026/5292/5743/7351/3480/2309/6753/4303/5469/2876/4521/1268/3309/5595/348/3485/8074/2353/10891	21
BP	GO:0070997	neuron death	18/86	353/18800	2.61469e-14	4.36522e-11	2.30368e-11	4170/3725/1051/5609/1191/2309/1958/712/998/6495/2876/1499/3091/3309/2896/348/2353/10891	18
BP	GO:0048732	gland development	19/86	431/18800	6.30588e-14	7.01845e-11	3.70388e-11	4609/3725/7422/3643/1051/8660/7351/3569/998/6495/5469/1050/6909/2876/1499/3091/5595/8835/1950	19
BP	GO:0031667	response to nutrient levels	19/86	446/18800	1.16278e-13	9.70629e-11	5.12235e-11	150094/7538/1026/5292/5743/7351/3480/2309/6753/4303/5469/2876/1268/3309/5595/348/3485/8074/10891	19
BP	GO:1901214	regulation of neuron death	16/86	313/18800	8.03861e-13	5.36819e-10	2.83298e-10	4170/3725/1051/5609/1191/2309/1958/712/998/6495/1499/3091/2896/348/2353/10891	16
BP	GO:0050673	epithelial cell proliferation	18/86	443/18800	1.24675e-12	6.93818e-10	3.66152e-10	4609/3725/7538/7422/1051/3569/998/6495/5469/6909/2876/1499/2321/3091/2896/348/3479/1950	18
BP	GO:0031331	positive regulation of cellular catabolic process	18/86	449/18800	1.56277e-12	7.45444e-10	3.93396e-10	4609/7538/3320/3643/9531/8660/1191/2309/3569/9978/1050/3091/5595/348/3479/3667/1950/4036	18
BP	GO:0051402	neuron apoptotic process	14/86	241/18800	4.43887e-12	1.85267e-09	9.77719e-10	4170/3725/1051/5609/2309/998/6495/2876/1499/3091/3309/2896/348/10891	14
BP	GO:1901216	positive regulation of neuron death	10/86	87/18800	7.0341e-12	2.60965e-09	1.3772e-09	4170/5609/1191/2309/1958/712/998/1499/2896/2353	10
BP	GO:0071496	cellular response to external stimulus	15/86	309/18800	9.3762e-12	3.13071e-09	1.65218e-09	150094/1026/5292/9531/5743/7351/3480/2309/7098/5469/4521/3309/5595/8074/2353	15
BP	GO:0030099	myeloid cell differentiation	16/86	391/18800	2.31748e-11	7.0346e-09	3.7124e-09	4792/4609/3725/7538/7422/604/1051/2309/7098/998/5469/1050/1499/3091/3707/2353	16
BP	GO:0033674	positive regulation of kinase activity	17/86	476/18800	4.3361e-11	1.16998e-08	6.1744e-09	1026/7422/3320/3643/2042/5609/1191/3480/1958/7098/8651/998/2321/6850/3479/3667/1950	17
BP	GO:0033002	muscle cell proliferation	13/86	233/18800	4.55519e-11	1.16998e-08	6.1744e-09	4609/3725/1026/5292/5743/3480/3569/6495/6909/1499/348/3479/10891	13
BP	GO:0042116	macrophage activation	10/86	106/18800	5.22134e-11	1.24529e-08	6.57182e-09	3727/3725/1191/3569/7098/712/3329/1050/6850/2896	10
BP	GO:0042593	glucose homeostasis	13/86	244/18800	8.09757e-11	1.77807e-08	9.38348e-09	3643/8660/7351/3480/2309/3569/1050/2876/3091/1268/3101/3667/10891	13
BP	GO:0033500	carbohydrate homeostasis	13/86	245/18800	8.52025e-11	1.77807e-08	9.38348e-09	3643/8660/7351/3480/2309/3569/1050/2876/3091/1268/3101/3667/10891	13
BP	GO:0006979	response to oxidative stress	16/86	433/18800	1.05249e-10	2.06722e-08	1.09094e-08	4170/3725/5743/7351/2309/3569/9978/406/2876/1499/4521/3091/5595/348/2353/10891	16
BP	GO:0043523	regulation of neuron apoptotic process	12/86	207/18800	1.72708e-10	3.20373e-08	1.69072e-08	4170/3725/1051/5609/2309/998/6495/1499/3091/2896/348/10891	12
BP	GO:0050678	regulation of epithelial cell proliferation	15/86	382/18800	1.85683e-10	3.26314e-08	1.72207e-08	4609/3725/7538/7422/998/6495/5469/2876/1499/2321/3091/2896/348/3479/1950	15
BP	GO:0007568	aging	11/86	163/18800	2.06984e-10	3.4556e-08	1.82364e-08	3727/5743/7351/2309/712/4303/2876/4521/1268/3485/2353	11
BP	GO:0050727	regulation of inflammatory response	15/86	394/18800	2.85267e-10	4.53575e-08	2.39367e-08	4792/7538/604/1051/5743/3569/7098/1050/2876/1268/6850/2896/348/3479/5054	15
BP	GO:0060537	muscle tissue development	15/86	405/18800	4.17512e-10	6.33669e-08	3.34409e-08	150094/7422/5292/1958/998/6495/406/5469/6909/2876/1499/3479/2353/4036/10891	15
BP	GO:0001659	temperature homeostasis	11/86	177/18800	5.00385e-10	7.26428e-08	3.83361e-08	7422/1051/5743/7351/3480/1958/406/2876/1268/6850/10891	11
BP	GO:0031349	positive regulation of defense response	13/86	289/18800	6.53286e-10	8.49043e-08	4.48069e-08	4792/3320/1051/5743/3569/7098/5469/1050/1268/6850/2896/5595/5054	13
BP	GO:0043410	positive regulation of MAPK cascade	16/86	491/18800	6.61129e-10	8.49043e-08	4.48069e-08	3725/7422/3643/5609/3480/3569/7098/998/1499/2321/6850/5595/348/3479/1950/8074	16
BP	GO:1901652	response to peptide	16/86	491/18800	6.61129e-10	8.49043e-08	4.48069e-08	3727/4792/4609/3643/5743/8660/7351/3480/2309/1958/8651/4303/8835/3479/3667/64506	16
BP	GO:0045444	fat cell differentiation	12/86	237/18800	8.18634e-10	1.01238e-07	5.34267e-08	7538/5292/1051/5743/3569/8651/6495/406/5469/1050/2876/10891	12
BP	GO:0031099	regeneration	11/86	188/18800	9.50536e-10	1.13351e-07	5.98195e-08	4609/3725/1026/1051/7351/3480/3569/5469/2876/2896/3479	11
BP	GO:0048608	reproductive structure development	15/86	433/18800	1.04674e-09	1.20519e-07	6.3602e-08	4609/7422/3643/1051/5743/2309/6615/7098/5469/1050/1499/4521/3091/3309/4036	15
BP	GO:0061458	reproductive system development	15/86	436/18800	1.15044e-09	1.28044e-07	6.75732e-08	4609/7422/3643/1051/5743/2309/6615/7098/5469/1050/1499/4521/3091/3309/4036	15
BP	GO:1903706	regulation of hemopoiesis	14/86	371/18800	1.33444e-09	1.43732e-07	7.58525e-08	4792/4609/7538/604/1051/2309/7098/8651/5469/1499/3091/6850/3707/2353	14
BP	GO:0032103	positive regulation of response to external stimulus	15/86	442/18800	1.38664e-09	1.44688e-07	7.63567e-08	4792/7422/3320/1051/5743/3480/3569/7098/5469/1050/1268/6850/2896/5595/5054	15
BP	GO:0150076	neuroinflammatory response	8/86	73/18800	1.45143e-09	1.46858e-07	7.75021e-08	3725/5743/1191/3569/7098/712/2896/3479	8
BP	GO:0043618	regulation of transcription from RNA polymerase II promoter in response to stress	7/86	47/18800	1.7727e-09	1.71776e-07	9.06522e-08	3725/7422/1051/9531/1958/3091/3309	7
BP	GO:0003007	heart morphogenesis	12/86	254/18800	1.80059e-09	1.71776e-07	9.06522e-08	3725/7422/3643/5292/6615/998/6495/5469/6909/1499/3091/4036	12
BP	GO:0009612	response to mechanical stimulus	11/86	201/18800	1.92812e-09	1.78834e-07	9.43766e-08	3727/4792/3725/9531/5743/3480/7098/1499/5595/3485/2353	11
BP	GO:0045913	positive regulation of carbohydrate metabolic process	8/86	77/18800	2.23869e-09	2.02027e-07	1.06617e-07	4609/3643/8660/3091/3479/3667/1950/10891	8
BP	GO:0045637	regulation of myeloid cell differentiation	11/86	208/18800	2.76456e-09	2.42917e-07	1.28196e-07	4792/4609/7538/1051/2309/7098/5469/1499/3091/3707/2353	11
BP	GO:0003151	outflow tract morphogenesis	8/86	80/18800	3.05001e-09	2.61128e-07	1.37806e-07	3725/7422/998/6495/6909/1499/3091/4036	8
BP	GO:0062197	cellular response to chemical stress	13/86	332/18800	3.51342e-09	2.93283e-07	1.54775e-07	4170/4609/3725/5743/2309/3569/406/2876/1499/3091/5595/2353/10891	13
BP	GO:0043620	regulation of DNA-templated transcription in response to stress	7/86	53/18800	4.24982e-09	3.46101e-07	1.82649e-07	3725/7422/1051/9531/1958/3091/3309	7
BP	GO:0062012	regulation of small molecule metabolic process	13/86	342/18800	5.01747e-09	3.98889e-07	2.10507e-07	150094/4609/3643/5743/8660/1958/6615/3091/1268/348/3479/3667/10891	13
BP	GO:0048660	regulation of smooth muscle cell proliferation	10/86	170/18800	5.49008e-09	4.26311e-07	2.24979e-07	4609/3725/1026/5743/3480/3569/1499/348/3479/10891	10
BP	GO:0048659	smooth muscle cell proliferation	10/86	173/18800	6.49844e-09	4.93143e-07	2.60248e-07	4609/3725/1026/5743/3480/3569/1499/348/3479/10891	10
BP	GO:0002696	positive regulation of leukocyte activation	14/86	421/18800	6.73252e-09	4.99553e-07	2.63631e-07	3727/1026/604/8660/2309/3569/8651/3329/1050/6850/8741/3485/3707/3479	14
BP	GO:0002274	myeloid leukocyte activation	11/86	232/18800	8.6534e-09	6.28124e-07	3.31483e-07	3727/3725/1191/3569/7098/712/3329/1050/1268/6850/2896	11
BP	GO:0048511	rhythmic process	12/86	297/18800	1.04426e-08	7.29549e-07	3.85008e-07	150094/3727/4791/7150/3480/2309/1958/8553/406/3309/7153/10891	12
BP	GO:0050867	positive regulation of cell activation	14/86	436/18800	1.04877e-08	7.29549e-07	3.85008e-07	3727/1026/604/8660/2309/3569/8651/3329/1050/6850/8741/3485/3707/3479	14
BP	GO:0030879	mammary gland development	9/86	135/18800	1.11792e-08	7.61781e-07	4.02018e-07	7422/1051/8660/5469/6909/2876/3091/8835/1950	9
BP	GO:0045807	positive regulation of endocytosis	8/86	97/18800	1.428e-08	9.53619e-07	5.03257e-07	7422/3643/1191/998/6850/348/5054/1950	8
BP	GO:0031668	cellular response to extracellular stimulus	11/86	245/18800	1.52222e-08	9.96605e-07	5.25943e-07	150094/1026/5292/7351/2309/5469/4521/3309/5595/8074/2353	11
BP	GO:0050729	positive regulation of inflammatory response	9/86	145/18800	2.08919e-08	1.3415e-06	7.07957e-07	4792/1051/5743/3569/7098/1050/1268/2896/5054	9
BP	GO:0045860	positive regulation of protein kinase activity	13/86	396/18800	2.85986e-08	1.80171e-06	9.50824e-07	1026/7422/3320/3643/5609/1191/1958/7098/8651/2321/6850/3479/1950	13
BP	GO:0000302	response to reactive oxygen species	10/86	203/18800	2.99542e-08	1.85217e-06	9.77452e-07	3725/7351/2309/3569/9978/2876/3091/5595/348/2353	10
BP	GO:0051054	positive regulation of DNA metabolic process	11/86	263/18800	3.1566e-08	1.91634e-06	1.01132e-06	4609/3320/5609/3480/3569/998/1499/8741/5595/1950/10891	11
BP	GO:0070661	leukocyte proliferation	12/86	330/18800	3.35109e-08	1.99809e-06	1.05446e-06	1026/604/1051/8660/1191/3569/3329/1499/6850/5595/3485/3479	12
BP	GO:0043434	response to peptide hormone	13/86	404/18800	3.61654e-08	2.11853e-06	1.11802e-06	3727/4609/3643/5743/8660/7351/3480/1958/8651/4303/8835/3667/64506	13
BP	GO:0002573	myeloid leukocyte differentiation	10/86	210/18800	4.12826e-08	2.32013e-06	1.22441e-06	4609/3725/7422/1051/7098/998/5469/1050/1499/2353	10
BP	GO:0017038	protein import	10/86	210/18800	4.12826e-08	2.32013e-06	1.22441e-06	4792/1026/3320/9531/5743/1191/3329/5469/6850/348	10
BP	GO:0031960	response to corticosteroid	9/86	157/18800	4.16915e-08	2.32013e-06	1.22441e-06	7538/5743/3480/2309/3569/6753/6446/3485/2353	9
BP	GO:0050679	positive regulation of epithelial cell proliferation	10/86	211/18800	4.31766e-08	2.36339e-06	1.24724e-06	4609/3725/7422/998/5469/1499/3091/2896/3479/1950	10
BP	GO:0019216	regulation of lipid metabolic process	12/86	339/18800	4.50216e-08	2.42463e-06	1.27956e-06	150094/5743/8660/3480/1958/6615/998/2321/1268/348/3667/10891	12
BP	GO:1902895	positive regulation of miRNA transcription	6/86	45/18800	5.41992e-08	2.87256e-06	1.51595e-06	4609/3725/2309/1958/3091/2353	6
BP	GO:0010038	response to metal ion	12/86	351/18800	6.58449e-08	3.43525e-06	1.8129e-06	3727/3725/5743/1050/4521/3091/3309/5595/3485/3707/8074/2353	12
BP	GO:0034599	cellular response to oxidative stress	11/86	284/18800	6.91004e-08	3.54964e-06	1.87327e-06	4170/3725/2309/3569/406/2876/1499/3091/5595/2353/10891	11
BP	GO:0001774	microglial cell activation	6/86	47/18800	7.09306e-08	3.58844e-06	1.89374e-06	3725/1191/3569/7098/712/2896	6
BP	GO:1903131	mononuclear cell differentiation	13/86	433/18800	8.11604e-08	4.04455e-06	2.13445e-06	4609/3725/7422/604/1051/2309/1958/3569/8651/5469/1499/6850/3707	13
BP	GO:0009743	response to carbohydrate	10/86	226/18800	8.23689e-08	4.04455e-06	2.13445e-06	4609/5743/8660/5609/7351/3480/2309/1958/2876/3091	10
BP	GO:1901653	cellular response to peptide	12/86	361/18800	8.93876e-08	4.29946e-06	2.26897e-06	4609/3643/8660/7351/3480/2309/8651/4303/8835/3479/3667/64506	12
BP	GO:0050873	brown fat cell differentiation	6/86	49/18800	9.17027e-08	4.29946e-06	2.26897e-06	5292/1051/5743/6495/1050/10891	6
BP	GO:0032355	response to estradiol	8/86	123/18800	9.24372e-08	4.29946e-06	2.26897e-06	4609/5743/3480/6753/2876/1499/8835/3485	8
BP	GO:0009314	response to radiation	13/86	438/18800	9.27107e-08	4.29946e-06	2.26897e-06	150094/3727/4609/1026/5743/5609/1958/8553/2876/3091/3309/5424/2353	13
BP	GO:0002269	leukocyte activation involved in inflammatory response	6/86	50/18800	1.03828e-07	4.74906e-06	2.50624e-06	3725/1191/3569/7098/712/2896	6
BP	GO:0051251	positive regulation of lymphocyte activation	12/86	371/18800	1.20199e-07	5.42359e-06	2.86222e-06	1026/604/8660/2309/3569/8651/3329/6850/8741/3485/3707/3479	12
BP	GO:0018108	peptidyl-tyrosine phosphorylation	12/86	373/18800	1.27395e-07	5.67162e-06	2.99311e-06	7422/3643/2042/5609/3480/3569/8651/2321/6850/5595/3479/1950	12
BP	GO:0043525	positive regulation of neuron apoptotic process	6/86	52/18800	1.32053e-07	5.78202e-06	3.05137e-06	4170/5609/2309/998/1499/2896	6
BP	GO:0051090	regulation of DNA-binding transcription factor activity	13/86	452/18800	1.33338e-07	5.78202e-06	3.05137e-06	150094/4792/7422/5292/1191/3569/8553/7098/1499/6446/6850/5595/10891	13
BP	GO:0009266	response to temperature stimulus	9/86	180/18800	1.35088e-07	5.78281e-06	3.05179e-06	4792/3320/9531/5743/5609/7351/3329/3479/2353	9
BP	GO:0018212	peptidyl-tyrosine modification	12/86	376/18800	1.38911e-07	5.87118e-06	3.09843e-06	7422/3643/2042/5609/3480/3569/8651/2321/6850/5595/3479/1950	12
BP	GO:0048260	positive regulation of receptor-mediated endocytosis	6/86	53/18800	1.48368e-07	6.1925e-06	3.268e-06	7422/3643/1191/6850/5054/1950	6
BP	GO:0006109	regulation of carbohydrate metabolic process	9/86	183/18800	1.55551e-07	6.41217e-06	3.38392e-06	150094/4609/3643/8660/3091/3479/3667/1950/10891	9
BP	GO:0061900	glial cell activation	6/86	54/18800	1.66306e-07	6.73098e-06	3.55217e-06	3725/1191/3569/7098/712/2896	6
BP	GO:0009416	response to light stimulus	11/86	310/18800	1.67317e-07	6.73098e-06	3.55217e-06	150094/3727/4609/1026/5743/5609/8553/2876/3091/5424/2353	11
BP	GO:0051052	regulation of DNA metabolic process	13/86	472/18800	2.19194e-07	8.71296e-06	4.59813e-06	4609/1026/604/3320/5609/3480/3569/998/1499/8741/5595/1950/10891	13
BP	GO:0051384	response to glucocorticoid	8/86	139/18800	2.38165e-07	9.35566e-06	4.93731e-06	7538/5743/3480/2309/3569/6753/3485/2353	8
BP	GO:0070663	regulation of leukocyte proliferation	10/86	254/18800	2.4426e-07	9.48353e-06	5.00478e-06	1026/604/1051/8660/3569/1499/6850/5595/3485/3479	10
BP	GO:0042594	response to starvation	9/86	196/18800	2.78656e-07	1.06488e-05	5.61974e-06	150094/7538/1026/7351/2309/6753/3309/5595/10891	9
BP	GO:0045598	regulation of fat cell differentiation	8/86	142/18800	2.80651e-07	1.06488e-05	5.61974e-06	7538/5292/1051/5743/3569/6495/406/1050	8
BP	GO:1902893	regulation of miRNA transcription	6/86	59/18800	2.84887e-07	1.06881e-05	5.64046e-06	4609/3725/2309/1958/3091/2353	6
BP	GO:0032868	response to insulin	10/86	259/18800	2.92419e-07	1.08487e-05	5.72526e-06	4609/3643/8660/7351/3480/1958/8651/4303/3667/64506	10
BP	GO:0048545	response to steroid hormone	11/86	330/18800	3.12566e-07	1.14465e-05	6.04073e-06	7538/5743/3480/2309/3569/6753/406/5469/6446/3485/2353	11
BP	GO:0061614	miRNA transcription	6/86	60/18800	3.15388e-07	1.14465e-05	6.04073e-06	4609/3725/2309/1958/3091/2353	6
BP	GO:0062013	positive regulation of small molecule metabolic process	8/86	146/18800	3.47291e-07	1.24689e-05	6.58025e-06	4609/3643/5743/8660/3091/3479/3667/10891	8
BP	GO:0071322	cellular response to carbohydrate stimulus	8/86	147/18800	3.65924e-07	1.29981e-05	6.85954e-06	4609/8660/5609/7351/3480/2309/2876/3091	8
BP	GO:0032869	cellular response to insulin stimulus	9/86	205/18800	4.07088e-07	1.43081e-05	7.55086e-06	4609/3643/8660/7351/3480/8651/4303/3667/64506	9
BP	GO:0043255	regulation of carbohydrate biosynthetic process	7/86	102/18800	4.25104e-07	1.47002e-05	7.75782e-06	150094/3643/8660/3479/3667/1950/10891	7
BP	GO:0007584	response to nutrient	8/86	150/18800	4.27051e-07	1.47002e-05	7.75782e-06	5292/5743/3480/5469/2876/1268/3485/8074	8
BP	GO:0050863	regulation of T cell activation	11/86	342/18800	4.45591e-07	1.5055e-05	7.94503e-06	604/1051/2309/3569/8651/3329/1499/6850/3485/3707/3479	11
BP	GO:0051973	positive regulation of telomerase activity	5/86	34/18800	4.46374e-07	1.5055e-05	7.94503e-06	4609/3320/5609/1499/5595	5
BP	GO:0001503	ossification	12/86	420/18800	4.54293e-07	1.51689e-05	8.00512e-06	3727/1051/5743/25842/3569/6615/1050/1499/3091/5595/3479/8074	12
BP	GO:0030100	regulation of endocytosis	9/86	208/18800	4.60027e-07	1.52082e-05	8.02589e-06	7422/3643/2042/1191/998/6850/348/5054/1950	9
BP	GO:0045834	positive regulation of lipid metabolic process	8/86	153/18800	4.96718e-07	1.62602e-05	8.58107e-06	5743/8660/3480/998/2321/348/3667/10891	8
BP	GO:0001678	cellular glucose homeostasis	8/86	154/18800	5.22002e-07	1.6922e-05	8.93032e-06	8660/7351/3480/2309/2876/3091/3101/10891	8
BP	GO:0045725	positive regulation of glycogen biosynthetic process	4/86	15/18800	5.36069e-07	1.72109e-05	9.08279e-06	3643/8660/3479/3667	4
BP	GO:0031669	cellular response to nutrient levels	9/86	213/18800	5.61573e-07	1.7858e-05	9.4243e-06	150094/1026/5292/7351/2309/5469/3309/5595/8074	9
BP	GO:0045600	positive regulation of fat cell differentiation	6/86	67/18800	6.12831e-07	1.9276e-05	1.01726e-05	7538/5292/1051/5743/6495/1050	6
BP	GO:0007548	sex differentiation	10/86	281/18800	6.1771e-07	1.9276e-05	1.01726e-05	4609/7422/3643/1051/2309/7098/1499/4521/3309/4036	10
BP	GO:0070665	positive regulation of leukocyte proliferation	8/86	158/18800	6.34467e-07	1.96156e-05	1.03518e-05	1026/604/8660/3569/6850/5595/3485/3479	8
BP	GO:1902105	regulation of leukocyte differentiation	10/86	283/18800	6.58986e-07	2.01867e-05	1.06532e-05	4609/604/1051/2309/7098/8651/1499/6850/3707/2353	10
BP	GO:1903580	positive regulation of ATP metabolic process	5/86	37/18800	6.91765e-07	2.09982e-05	1.10815e-05	4609/3643/3091/3479/10891	5
BP	GO:0002262	myeloid cell homeostasis	8/86	160/18800	6.98064e-07	2.09985e-05	1.10816e-05	7538/7422/604/2309/3569/5469/3091/3707	8
BP	GO:0070875	positive regulation of glycogen metabolic process	4/86	16/18800	7.12267e-07	2.12345e-05	1.12062e-05	3643/8660/3479/3667	4
BP	GO:0050870	positive regulation of T cell activation	9/86	223/18800	8.24215e-07	2.43544e-05	1.28527e-05	604/2309/3569/8651/3329/6850/3485/3707/3479	9
BP	GO:0046777	protein autophosphorylation	9/86	224/18800	8.55544e-07	2.50584e-05	1.32242e-05	150094/3725/7422/3643/5292/3480/2321/6850/5595	9
BP	GO:0032885	regulation of polysaccharide biosynthetic process	5/86	39/18800	9.07183e-07	2.61128e-05	1.37806e-05	3643/8660/3479/3667/1950	5
BP	GO:0097242	amyloid-beta clearance	5/86	39/18800	9.07183e-07	2.61128e-05	1.37806e-05	3643/1191/3480/348/4036	5
BP	GO:0008406	gonad development	9/86	226/18800	9.21309e-07	2.62927e-05	1.38756e-05	4609/7422/3643/1051/2309/7098/4521/3309/4036	9
BP	GO:0071375	cellular response to peptide hormone stimulus	10/86	294/18800	9.32083e-07	2.63748e-05	1.39189e-05	4609/3643/8660/7351/3480/8651/4303/8835/3667/64506	10
BP	GO:0097193	intrinsic apoptotic signaling pathway	10/86	295/18800	9.61225e-07	2.69708e-05	1.42334e-05	4170/4609/1026/1051/5743/1191/6615/2876/3091/3090	10
BP	GO:0046651	lymphocyte proliferation	10/86	296/18800	9.91161e-07	2.7579e-05	1.45544e-05	1026/604/1051/8660/3569/3329/1499/6850/3485/3479	10
BP	GO:0050670	regulation of lymphocyte proliferation	9/86	230/18800	1.06607e-06	2.9177e-05	1.53977e-05	1026/604/1051/8660/3569/1499/6850/3485/3479	9
BP	GO:2001234	negative regulation of apoptotic signaling pathway	9/86	230/18800	1.06607e-06	2.9177e-05	1.53977e-05	4170/5743/1191/6615/2876/1499/3091/3479/5054	9
BP	GO:0045137	development of primary sexual characteristics	9/86	231/18800	1.10519e-06	2.98603e-05	1.57583e-05	4609/7422/3643/1051/2309/7098/4521/3309/4036	9
BP	GO:0045669	positive regulation of osteoblast differentiation	6/86	74/18800	1.10892e-06	2.98603e-05	1.57583e-05	3727/1051/3569/1050/1499/3479	6
BP	GO:0032943	mononuclear cell proliferation	10/86	300/18800	1.11921e-06	2.98964e-05	1.57773e-05	1026/604/1051/8660/3569/3329/1499/6850/3485/3479	10
BP	GO:0060485	mesenchyme development	10/86	301/18800	1.1534e-06	3.0565e-05	1.61302e-05	4609/2042/3569/6615/998/6495/6909/1499/3091/5595	10
BP	GO:0010463	mesenchymal cell proliferation	5/86	41/18800	1.17233e-06	3.08221e-05	1.62659e-05	4609/8660/6495/6909/1499	5
BP	GO:0032944	regulation of mononuclear cell proliferation	9/86	233/18800	1.18717e-06	3.09684e-05	1.63431e-05	1026/604/1051/8660/3569/1499/6850/3485/3479	9
BP	GO:0010907	positive regulation of glucose metabolic process	5/86	42/18800	1.32598e-06	3.43214e-05	1.81126e-05	3643/8660/3479/3667/10891	5
BP	GO:0007613	memory	7/86	122/18800	1.43254e-06	3.67943e-05	1.94176e-05	3643/1051/5743/1268/6446/348/6285	7
BP	GO:0060749	mammary gland alveolus development	4/86	19/18800	1.50109e-06	3.79707e-05	2.00385e-05	7422/3091/8835/1950	4
BP	GO:0061377	mammary gland lobule development	4/86	19/18800	1.50109e-06	3.79707e-05	2.00385e-05	7422/3091/8835/1950	4
BP	GO:0001649	osteoblast differentiation	9/86	241/18800	1.56994e-06	3.94139e-05	2.08e-05	3727/1051/25842/3569/6615/1050/1499/3479/8074	9
BP	GO:0046660	female sex differentiation	7/86	124/18800	1.59807e-06	3.98205e-05	2.10146e-05	4609/7422/3643/1051/2309/3309/4036	7
BP	GO:0045981	positive regulation of nucleotide metabolic process	5/86	44/18800	1.68071e-06	4.12639e-05	2.17764e-05	4609/3643/3091/3479/10891	5
BP	GO:1900544	positive regulation of purine nucleotide metabolic process	5/86	44/18800	1.68071e-06	4.12639e-05	2.17764e-05	4609/3643/3091/3479/10891	5
BP	GO:1903039	positive regulation of leukocyte cell-cell adhesion	9/86	245/18800	1.79837e-06	4.38304e-05	2.31308e-05	604/2309/3569/8651/3329/6850/3485/3707/3479	9
BP	GO:0045821	positive regulation of glycolytic process	4/86	20/18800	1.86982e-06	4.52416e-05	2.38755e-05	4609/3643/3091/3479	4
BP	GO:0032881	regulation of polysaccharide metabolic process	5/86	45/18800	1.88402e-06	4.52572e-05	2.38838e-05	3643/8660/3479/3667/1950	5
BP	GO:0001101	response to acid chemical	7/86	129/18800	2.08322e-06	4.96848e-05	2.62204e-05	4609/7422/1051/3480/8651/6495/64506	7
BP	GO:0071214	cellular response to abiotic stimulus	10/86	323/18800	2.1752e-06	5.10531e-05	2.69425e-05	4609/1026/9531/5743/3480/1958/7098/3309/5595/5424	10
BP	GO:0104004	cellular response to environmental stimulus	10/86	323/18800	2.1752e-06	5.10531e-05	2.69425e-05	4609/1026/9531/5743/3480/1958/7098/3309/5595/5424	10
BP	GO:0033273	response to vitamin	6/86	83/18800	2.18646e-06	5.10531e-05	2.69425e-05	5292/5743/3480/5469/2876/8074	6
BP	GO:0050708	regulation of protein secretion	9/86	252/18800	2.26752e-06	5.25781e-05	2.77473e-05	8660/7351/3569/406/3091/1268/348/3479/3667	9
BP	GO:0038083	peptidyl-tyrosine autophosphorylation	4/86	21/18800	2.30173e-06	5.30033e-05	2.79717e-05	7422/3643/3480/5595	4
BP	GO:0051972	regulation of telomerase activity	5/86	47/18800	2.34851e-06	5.371e-05	2.83446e-05	4609/3320/5609/1499/5595	5
BP	GO:0071229	cellular response to acid chemical	6/86	85/18800	2.51508e-06	5.67421e-05	2.99448e-05	4609/7422/1051/8651/6495/64506	6
BP	GO:2000177	regulation of neural precursor cell proliferation	6/86	85/18800	2.51508e-06	5.67421e-05	2.99448e-05	7422/2309/1499/3091/1950/4036	6
BP	GO:0051223	regulation of protein transport	12/86	495/18800	2.53613e-06	5.68331e-05	2.99928e-05	9531/5743/8660/7351/3569/998/406/3091/1268/348/3479/3667	12
BP	GO:0050821	protein stabilization	8/86	191/18800	2.64333e-06	5.8234e-05	3.07321e-05	3320/5292/9531/1191/3329/2896/3479/10891	8
BP	GO:0071248	cellular response to metal ion	8/86	191/18800	2.64333e-06	5.8234e-05	3.07321e-05	3727/3725/5743/1050/3309/5595/3707/2353	8
BP	GO:0009410	response to xenobiotic stimulus	11/86	411/18800	2.68033e-06	5.8234e-05	3.07321e-05	4609/3725/7150/5743/2309/7098/2876/1499/3309/3485/2353	11
BP	GO:0001889	liver development	7/86	134/18800	2.68585e-06	5.8234e-05	3.07321e-05	4609/3725/1051/7351/3569/5469/1050	7
BP	GO:0043467	regulation of generation of precursor metabolites and energy	7/86	134/18800	2.68585e-06	5.8234e-05	3.07321e-05	4609/3643/8660/3091/3479/3667/10891	7
BP	GO:0032496	response to lipopolysaccharide	10/86	333/18800	2.85559e-06	6.11368e-05	3.2264e-05	3727/4792/7538/1051/5743/3569/1268/5595/5054/2353	10
BP	GO:0009746	response to hexose	8/86	193/18800	2.85635e-06	6.11368e-05	3.2264e-05	5743/8660/7351/3480/2309/1958/2876/3091	8
BP	GO:0007517	muscle organ development	10/86	334/18800	2.93285e-06	6.23325e-05	3.2895e-05	1958/6495/4303/406/5469/2876/1499/3479/2353/4036	10
BP	GO:0045667	regulation of osteoblast differentiation	7/86	136/18800	2.96455e-06	6.23325e-05	3.2895e-05	3727/1051/3569/1050/1499/3479/8074	7
BP	GO:0071897	DNA biosynthetic process	8/86	194/18800	2.96821e-06	6.23325e-05	3.2895e-05	4609/1026/3320/5609/6117/1499/5595/5424	8
BP	GO:0030111	regulation of Wnt signaling pathway	10/86	336/18800	3.09285e-06	6.45439e-05	3.4062e-05	2309/1958/9978/406/1499/10927/348/3485/1950/3090	10
BP	GO:0061008	hepaticobiliary system development	7/86	137/18800	3.11271e-06	6.4555e-05	3.40679e-05	4609/3725/1051/7351/3569/5469/1050	7
BP	GO:0007611	learning or memory	9/86	264/18800	3.31875e-06	6.84031e-05	3.60986e-05	3643/1051/5743/3091/1268/6446/348/2353/6285	9
BP	GO:0002053	positive regulation of mesenchymal cell proliferation	4/86	23/18800	3.3818e-06	6.9275e-05	3.65588e-05	4609/8660/6495/1499	4
BP	GO:0009409	response to cold	5/86	51/18800	3.54522e-06	7.17424e-05	3.7861e-05	4792/3320/7351/3329/2353	5
BP	GO:2000179	positive regulation of neural precursor cell proliferation	5/86	51/18800	3.54522e-06	7.17424e-05	3.7861e-05	7422/1499/3091/1950/4036	5
BP	GO:0034284	response to monosaccharide	8/86	200/18800	3.72068e-06	7.44593e-05	3.92947e-05	5743/8660/7351/3480/2309/1958/2876/3091	8
BP	GO:0045638	negative regulation of myeloid cell differentiation	6/86	91/18800	3.75025e-06	7.44593e-05	3.92947e-05	4792/4609/7538/7098/1499/3707	6
BP	GO:0090398	cellular senescence	6/86	91/18800	3.75025e-06	7.44593e-05	3.92947e-05	1026/604/5609/3480/406/6909	6
BP	GO:0050671	positive regulation of lymphocyte proliferation	7/86	141/18800	3.76868e-06	7.44593e-05	3.92947e-05	1026/604/8660/3569/6850/3485/3479	7
BP	GO:1903037	regulation of leukocyte cell-cell adhesion	10/86	344/18800	3.81126e-06	7.48577e-05	3.9505e-05	604/1051/2309/3569/8651/3329/6850/3485/3707/3479	10
BP	GO:0006006	glucose metabolic process	8/86	201/18800	3.86062e-06	7.53836e-05	3.97825e-05	150094/4609/3643/8660/3479/3101/3667/10891	8
BP	GO:0035994	response to muscle stretch	4/86	24/18800	4.04402e-06	7.8052e-05	4.11907e-05	4792/3725/1499/2353	4
BP	GO:0036003	positive regulation of transcription from RNA polymerase II promoter in response to stress	4/86	24/18800	4.04402e-06	7.8052e-05	4.11907e-05	7422/1051/3091/3309	4
BP	GO:0032946	positive regulation of mononuclear cell proliferation	7/86	143/18800	4.13758e-06	7.8945e-05	4.1662e-05	1026/604/8660/3569/6850/3485/3479	7
BP	GO:0071456	cellular response to hypoxia	7/86	143/18800	4.13758e-06	7.8945e-05	4.1662e-05	4609/7422/5743/2309/1958/3091/64506	7
BP	GO:0007623	circadian rhythm	8/86	205/18800	4.46592e-06	8.47255e-05	4.47126e-05	150094/3727/7150/1958/8553/406/7153/10891	8
BP	GO:0043524	negative regulation of neuron apoptotic process	7/86	145/18800	4.5361e-06	8.55709e-05	4.51587e-05	3725/1051/6495/3091/2896/348/10891	7
BP	GO:0106106	cold-induced thermogenesis	7/86	146/18800	4.74705e-06	8.85497e-05	4.67307e-05	7422/1051/7351/3480/406/6850/10891	7
BP	GO:0120161	regulation of cold-induced thermogenesis	7/86	146/18800	4.74705e-06	8.85497e-05	4.67307e-05	7422/1051/7351/3480/406/6850/10891	7
BP	GO:0048661	positive regulation of smooth muscle cell proliferation	6/86	95/18800	4.81904e-06	8.93932e-05	4.71759e-05	4609/3725/5743/3480/3569/3479	6
BP	GO:0002237	response to molecule of bacterial origin	10/86	354/18800	4.90993e-06	9.0576e-05	4.78001e-05	3727/4792/7538/1051/5743/3569/1268/5595/5054/2353	10
BP	GO:0050796	regulation of insulin secretion	7/86	147/18800	4.96611e-06	9.1109e-05	4.80813e-05	8660/7351/3569/406/3091/1268/3667	7
BP	GO:1901215	negative regulation of neuron death	8/86	209/18800	5.14985e-06	9.39637e-05	4.95879e-05	3725/1051/6495/1499/3091/2896/348/10891	8
BP	GO:0010332	response to gamma radiation	5/86	56/18800	5.66242e-06	0.000102199	5.39339e-05	4609/1026/1958/2876/3309	5
BP	GO:0010676	positive regulation of cellular carbohydrate metabolic process	5/86	56/18800	5.66242e-06	0.000102199	5.39339e-05	3643/8660/3479/3667/10891	5
BP	GO:0120162	positive regulation of cold-induced thermogenesis	6/86	98/18800	5.77311e-06	0.000103637	5.46926e-05	7422/1051/7351/3480/6850/10891	6
BP	GO:0045785	positive regulation of cell adhesion	11/86	446/18800	5.84875e-06	0.000104433	5.51129e-05	7422/604/2309/3569/8651/3329/998/6850/3485/3707/3479	11
BP	GO:0036294	cellular response to decreased oxygen levels	7/86	151/18800	5.92841e-06	0.000105292	5.55664e-05	4609/7422/5743/2309/1958/3091/64506	7
BP	GO:0043551	regulation of phosphatidylinositol 3-kinase activity	5/86	57/18800	6.18466e-06	0.000109262	5.76615e-05	8651/998/2321/8835/3667	5
BP	GO:0048568	embryonic organ development	11/86	449/18800	6.23212e-06	0.000109521	5.77982e-05	7422/1051/6615/998/6495/5469/1050/6909/1499/3091/5595	11
BP	GO:0048754	branching morphogenesis of an epithelial tube	7/86	153/18800	6.46485e-06	0.000113016	5.96427e-05	4609/7422/6495/5469/6909/1499/1950	7
BP	GO:0051098	regulation of binding	10/86	366/18800	6.58267e-06	0.000114236	6.02865e-05	4792/4609/3725/1026/998/1499/5595/348/3479/1950	10
BP	GO:0002092	positive regulation of receptor internalization	4/86	27/18800	6.60961e-06	0.000114236	6.02865e-05	7422/3643/6850/1950	4
BP	GO:0016055	Wnt signaling pathway	11/86	452/18800	6.63728e-06	0.000114236	6.02865e-05	2309/1958/9978/998/406/1499/10927/348/3485/1950/3090	11
BP	GO:0198738	cell-cell signaling by wnt	11/86	454/18800	6.92e-06	0.000118492	6.25322e-05	2309/1958/9978/998/406/1499/10927/348/3485/1950/3090	11
BP	GO:0022407	regulation of cell-cell adhesion	11/86	456/18800	7.21319e-06	0.000122574	6.46863e-05	7422/604/1051/2309/3569/8651/3329/6850/3485/3707/3479	11
BP	GO:2001233	regulation of apoptotic signaling pathway	10/86	370/18800	7.24042e-06	0.000122574	6.46863e-05	4170/4609/5743/1191/6615/2876/1499/3091/3479/5054	10
BP	GO:2001243	negative regulation of intrinsic apoptotic signaling pathway	6/86	102/18800	7.27831e-06	0.000122574	6.46863e-05	4170/5743/1191/6615/2876/3091	6
BP	GO:0022409	positive regulation of cell-cell adhesion	9/86	291/18800	7.30764e-06	0.000122574	6.46863e-05	604/2309/3569/8651/3329/6850/3485/3707/3479	9
BP	GO:0071384	cellular response to corticosteroid stimulus	5/86	59/18800	7.34194e-06	0.000122574	6.46863e-05	7538/3480/2309/6753/6446	5
BP	GO:1903364	positive regulation of cellular protein catabolic process	7/86	157/18800	7.65934e-06	0.000127236	6.71471e-05	3320/1191/9978/1050/348/1950/4036	7
BP	GO:0071241	cellular response to inorganic substance	8/86	221/18800	7.75788e-06	0.000128235	6.76742e-05	3727/3725/5743/1050/3309/5595/3707/2353	8
BP	GO:0046324	regulation of glucose import	5/86	60/18800	7.98072e-06	0.000131269	6.92752e-05	4609/3643/8660/3479/3667	5
BP	GO:1990845	adaptive thermogenesis	7/86	159/18800	8.32207e-06	0.000136213	7.18841e-05	7422/1051/7351/3480/406/6850/10891	7
BP	GO:0051051	negative regulation of transport	11/86	464/18800	8.49729e-06	0.000138402	7.30396e-05	4609/9531/5743/8660/2042/7351/1268/348/3667/1950/8074	11
BP	GO:0008585	female gonad development	6/86	105/18800	8.6042e-06	0.000139463	7.35995e-05	4609/7422/3643/1051/2309/3309	6
BP	GO:0010464	regulation of mesenchymal cell proliferation	4/86	29/18800	8.88283e-06	0.000142595	7.52523e-05	4609/8660/6495/1499	4
BP	GO:0097421	liver regeneration	4/86	29/18800	8.88283e-06	0.000142595	7.52523e-05	4609/1051/7351/3569	4
BP	GO:0007159	leukocyte cell-cell adhesion	10/86	381/18800	9.35102e-06	0.000149274	7.87768e-05	604/1051/2309/3569/8651/3329/6850/3485/3707/3479	10
BP	GO:0043030	regulation of macrophage activation	5/86	62/18800	9.38828e-06	0.000149274	7.87768e-05	3727/3569/3329/1050/2896	5
BP	GO:0001819	positive regulation of cytokine production	11/86	475/18800	1.05865e-05	0.000167528	8.84102e-05	3320/1051/5743/1191/1958/3569/7098/3329/3091/6850/5054	11
BP	GO:0046545	development of primary female sexual characteristics	6/86	109/18800	1.067e-05	0.00016793	8.86226e-05	4609/7422/3643/1051/2309/3309	6
BP	GO:0046883	regulation of hormone secretion	8/86	231/18800	1.07125e-05	0.00016793	8.86226e-05	8660/7351/3569/406/3091/1268/3667/8074	8
BP	GO:0071389	cellular response to mineralocorticoid stimulus	3/86	10/18800	1.08366e-05	0.000169082	8.92304e-05	3480/2309/6446	3
BP	GO:0050890	cognition	9/86	306/18800	1.09345e-05	0.000169816	8.96178e-05	3643/1051/5743/3091/1268/6446/348/2353/6285	9
BP	GO:0071453	cellular response to oxygen levels	7/86	166/18800	1.10285e-05	0.000170483	8.99695e-05	4609/7422/5743/2309/1958/3091/64506	7
BP	GO:0007346	regulation of mitotic cell cycle	11/86	478/18800	1.12287e-05	0.000172227	9.08899e-05	150094/4609/1026/604/3643/998/4303/1499/4085/3479/1950	11
BP	GO:0048259	regulation of receptor-mediated endocytosis	6/86	110/18800	1.12445e-05	0.000172227	9.08899e-05	7422/3643/1191/6850/5054/1950	6
BP	GO:0005979	regulation of glycogen biosynthetic process	4/86	31/18800	1.16861e-05	0.000175935	9.28467e-05	3643/8660/3479/3667	4
BP	GO:0010962	regulation of glucan biosynthetic process	4/86	31/18800	1.16861e-05	0.000175935	9.28467e-05	3643/8660/3479/3667	4
BP	GO:0048738	cardiac muscle tissue development	8/86	234/18800	1.17652e-05	0.000175935	9.28467e-05	150094/7422/5292/998/5469/6909/3479/4036	8
BP	GO:0071347	cellular response to interleukin-1	6/86	111/18800	1.18438e-05	0.000175935	9.28467e-05	4609/1051/1958/3569/3091/5595	6
BP	GO:0031100	animal organ regeneration	5/86	65/18800	1.18554e-05	0.000175935	9.28467e-05	4609/1051/7351/3569/5469	5
BP	GO:0048645	animal organ formation	5/86	65/18800	1.18554e-05	0.000175935	9.28467e-05	5292/6495/1499/5595/4036	5
BP	GO:1905330	regulation of morphogenesis of an epithelium	5/86	65/18800	1.18554e-05	0.000175935	9.28467e-05	7422/6495/6909/1499/1950	5
BP	GO:0046320	regulation of fatty acid oxidation	4/86	32/18800	1.3309e-05	0.000194907	0.000102859	8660/1268/3667/10891	4
BP	GO:0051385	response to mineralocorticoid	4/86	32/18800	1.3309e-05	0.000194907	0.000102859	3480/2309/6446/2353	4
BP	GO:0060914	heart formation	4/86	32/18800	1.3309e-05	0.000194907	0.000102859	5292/6495/1499/4036	4
BP	GO:2001242	regulation of intrinsic apoptotic signaling pathway	7/86	171/18800	1.33783e-05	0.000195066	0.000102943	4170/4609/5743/1191/6615/2876/3091	7
BP	GO:0003263	cardioblast proliferation	3/86	11/18800	1.48511e-05	0.000214666	0.000113287	5292/6495/1499	3
BP	GO:0003264	regulation of cardioblast proliferation	3/86	11/18800	1.48511e-05	0.000214666	0.000113287	5292/6495/1499	3
BP	GO:0030178	negative regulation of Wnt signaling pathway	7/86	174/18800	1.49771e-05	0.000215069	0.000113499	2309/1958/9978/1499/348/3485/3090	7
BP	GO:0019318	hexose metabolic process	8/86	242/18800	1.50078e-05	0.000215069	0.000113499	150094/4609/3643/8660/3479/3101/3667/10891	8
BP	GO:0043406	positive regulation of MAP kinase activity	6/86	116/18800	1.52408e-05	0.000217474	0.000114769	7422/3643/5609/2321/6850/1950	6
BP	GO:0010817	regulation of hormone levels	11/86	496/18800	1.58431e-05	0.000222506	0.000117424	8660/7351/3480/1958/3569/406/5469/3091/1268/3667/8074	11
BP	GO:0007004	telomere maintenance via telomerase	5/86	69/18800	1.5901e-05	0.000222506	0.000117424	3320/5609/6117/1499/5595	5
BP	GO:0032922	circadian regulation of gene expression	5/86	69/18800	1.5901e-05	0.000222506	0.000117424	7150/1958/8553/406/10891	5
BP	GO:0043550	regulation of lipid kinase activity	5/86	69/18800	1.5901e-05	0.000222506	0.000117424	8651/998/2321/8835/3667	5
BP	GO:0048762	mesenchymal cell differentiation	8/86	244/18800	1.59266e-05	0.000222506	0.000117424	2042/3569/6615/998/6495/1499/3091/5595	8
BP	GO:0051403	stress-activated MAPK cascade	8/86	245/18800	1.64035e-05	0.000228214	0.000120437	4609/7538/7422/5609/3480/7098/998/5595	8
BP	GO:0090276	regulation of peptide hormone secretion	7/86	177/18800	1.67308e-05	0.000231663	0.000122257	8660/7351/3569/406/3091/1268/3667	7
BP	GO:0008286	insulin receptor signaling pathway	6/86	118/18800	1.68024e-05	0.000231663	0.000122257	3643/8660/3480/8651/4303/3667	6
BP	GO:0006898	receptor-mediated endocytosis	8/86	246/18800	1.68924e-05	0.000231663	0.000122257	7422/3643/1191/6850/348/5054/1950/4036	8
BP	GO:0032722	positive regulation of chemokine production	5/86	70/18800	1.70629e-05	0.000231663	0.000122257	1958/3569/7098/3091/6850	5
BP	GO:0071260	cellular response to mechanical stimulus	5/86	70/18800	1.70629e-05	0.000231663	0.000122257	9531/5743/3480/7098/5595	5
BP	GO:0060284	regulation of cell development	11/86	500/18800	1.70677e-05	0.000231663	0.000122257	4609/7422/3569/8553/998/406/1499/3091/2896/3479/4036	11
BP	GO:0090068	positive regulation of cell cycle process	8/86	247/18800	1.73935e-05	0.000235129	0.000124086	3643/3480/998/5469/6909/4085/3479/1950	8
BP	GO:0051897	positive regulation of protein kinase B signaling	6/86	119/18800	1.76302e-05	0.000236415	0.000124764	3320/3643/3480/2876/1950/4036	6
BP	GO:2000278	regulation of DNA biosynthetic process	6/86	119/18800	1.76302e-05	0.000236415	0.000124764	4609/1026/3320/5609/1499/5595	6
BP	GO:0014706	striated muscle tissue development	8/86	248/18800	1.7907e-05	0.000239166	0.000126216	150094/7422/5292/998/5469/6909/3479/4036	8
BP	GO:0030073	insulin secretion	7/86	179/18800	1.79917e-05	0.00023934	0.000126308	8660/7351/3569/406/3091/1268/3667	7
BP	GO:0034612	response to tumor necrosis factor	8/86	249/18800	1.84332e-05	0.00024424	0.000128894	4792/7538/5743/5609/2309/1050/6850/5595	8
BP	GO:0002791	regulation of peptide secretion	7/86	180/18800	1.86511e-05	0.00024615	0.000129902	8660/7351/3569/406/3091/1268/3667	7
BP	GO:0060562	epithelial tube morphogenesis	9/86	328/18800	1.89797e-05	0.000249501	0.00013167	4609/7422/6495/5469/6909/1499/3091/1950/4036	9
BP	GO:0033280	response to vitamin D	4/86	35/18800	1.91772e-05	0.000251108	0.000132518	5292/5743/5469/8074	4
BP	GO:0051101	regulation of DNA binding	6/86	121/18800	1.93847e-05	0.000251607	0.000132782	4792/4609/3725/1499/3479/1950	6
BP	GO:0045787	positive regulation of cell cycle	9/86	329/18800	1.94414e-05	0.000251607	0.000132782	4609/3643/3480/998/5469/6909/4085/3479/1950	9
BP	GO:0048638	regulation of developmental growth	9/86	329/18800	1.94414e-05	0.000251607	0.000132782	1026/7422/3643/5292/6495/6909/348/8835/3479	9
BP	GO:0060788	ectodermal placode formation	3/86	12/18800	1.9736e-05	0.000253456	0.000133757	6495/6909/1499	3
BP	GO:0071697	ectodermal placode morphogenesis	3/86	12/18800	1.9736e-05	0.000253456	0.000133757	6495/6909/1499	3
BP	GO:0031098	stress-activated protein kinase signaling cascade	8/86	252/18800	2.00905e-05	0.00025702	0.000135638	4609/7538/7422/5609/3480/7098/998/5595	8
BP	GO:0043405	regulation of MAP kinase activity	7/86	183/18800	2.07499e-05	0.000263437	0.000139025	7422/3643/5609/2321/6850/348/1950	7
BP	GO:0090087	regulation of peptide transport	7/86	183/18800	2.07499e-05	0.000263437	0.000139025	8660/7351/3569/406/3091/1268/3667	7
BP	GO:0051145	smooth muscle cell differentiation	5/86	73/18800	2.09494e-05	0.000263962	0.000139302	7422/6495/4303/6909/1499	5
BP	GO:2000573	positive regulation of DNA biosynthetic process	5/86	73/18800	2.09494e-05	0.000263962	0.000139302	4609/3320/5609/1499/5595	5
BP	GO:0010906	regulation of glucose metabolic process	6/86	123/18800	2.12774e-05	0.000267087	0.000140951	150094/3643/8660/3479/3667/10891	6
BP	GO:0030224	monocyte differentiation	4/86	36/18800	2.14993e-05	0.000267858	0.000141358	4609/3725/7422/5469	4
BP	GO:1905332	positive regulation of morphogenesis of an epithelium	4/86	36/18800	2.14993e-05	0.000267858	0.000141358	7422/6495/1499/1950	4
BP	GO:0007565	female pregnancy	7/86	185/18800	2.22547e-05	0.00027411	0.000144657	7422/5743/7351/5469/1268/3485/2353	7
BP	GO:0061138	morphogenesis of a branching epithelium	7/86	185/18800	2.22547e-05	0.00027411	0.000144657	4609/7422/6495/5469/6909/1499/1950	7
BP	GO:0030218	erythrocyte differentiation	6/86	124/18800	2.2278e-05	0.00027411	0.000144657	7538/7422/604/2309/5469/3091	6
BP	GO:0000271	polysaccharide biosynthetic process	5/86	74/18800	2.23871e-05	0.00027411	0.000144657	3643/8660/3479/3667/1950	5
BP	GO:0070371	ERK1 and ERK2 cascade	9/86	335/18800	2.24174e-05	0.00027411	0.000144657	4609/3725/5609/6850/5595/348/3479/1950/8074	9
BP	GO:0071216	cellular response to biotic stimulus	8/86	256/18800	2.24936e-05	0.00027411	0.000144657	4792/7538/1051/3569/3309/6850/5595/5054	8
BP	GO:1903362	regulation of cellular protein catabolic process	8/86	258/18800	2.37829e-05	0.000286455	0.000151172	3320/1191/9978/1050/2876/348/1950/4036	8
BP	GO:0006278	RNA-templated DNA biosynthetic process	5/86	75/18800	2.39004e-05	0.000286455	0.000151172	3320/5609/6117/1499/5595	5
BP	GO:0002683	negative regulation of immune system process	10/86	425/18800	2.3995e-05	0.000286455	0.000151172	4609/604/1051/7098/8651/2876/1499/1268/6850/2896	10
BP	GO:0046326	positive regulation of glucose import	4/86	37/18800	2.40214e-05	0.000286455	0.000151172	3643/8660/3479/3667	4
BP	GO:0048009	insulin-like growth factor receptor signaling pathway	4/86	37/18800	2.40214e-05	0.000286455	0.000151172	3480/3485/3479/3667	4
BP	GO:0070873	regulation of glycogen metabolic process	4/86	37/18800	2.40214e-05	0.000286455	0.000151172	3643/8660/3479/3667	4
BP	GO:0009749	response to glucose	7/86	189/18800	2.5535e-05	0.000301713	0.000159224	8660/7351/3480/2309/1958/2876/3091	7
BP	GO:0061418	regulation of transcription from RNA polymerase II promoter in response to hypoxia	3/86	13/18800	2.55719e-05	0.000301713	0.000159224	7422/1958/3091	3
BP	GO:0071696	ectodermal placode development	3/86	13/18800	2.55719e-05	0.000301713	0.000159224	6495/6909/1499	3
BP	GO:0005996	monosaccharide metabolic process	8/86	261/18800	2.58328e-05	0.000302652	0.00015972	150094/4609/3643/8660/3479/3101/3667/10891	8
BP	GO:0060828	regulation of canonical Wnt signaling pathway	8/86	261/18800	2.58328e-05	0.000302652	0.00015972	2309/1958/9978/406/1499/348/3485/1950	8
BP	GO:0072594	establishment of protein localization to organelle	10/86	431/18800	2.70397e-05	0.000315684	0.000166597	4792/1026/3320/9531/5743/1191/3329/5469/3309/6850	10
BP	GO:1903201	regulation of oxidative stress-induced cell death	5/86	77/18800	2.71648e-05	0.000316039	0.000166785	4170/2309/2876/1499/3091	5
BP	GO:0030217	T cell differentiation	8/86	263/18800	2.72801e-05	0.000316279	0.000166911	604/2309/1958/3569/8651/1499/6850/3707	8
BP	GO:0045765	regulation of angiogenesis	9/86	345/18800	2.82391e-05	0.000326264	0.000172181	7422/3569/7098/4303/1499/2321/3091/2896/5054	9
BP	GO:0010827	regulation of glucose transmembrane transport	5/86	78/18800	2.89216e-05	0.000332997	0.000175734	4609/3643/8660/3479/3667	5
BP	GO:0045923	positive regulation of fatty acid metabolic process	4/86	39/18800	2.9708e-05	0.000340876	0.000179892	5743/8660/3667/10891	4
BP	GO:0014068	positive regulation of phosphatidylinositol 3-kinase signaling	5/86	79/18800	3.07654e-05	0.000348222	0.000183769	3643/3480/2321/3479/1950	5
BP	GO:0046323	glucose import	5/86	79/18800	3.07654e-05	0.000348222	0.000183769	4609/3643/8660/3479/3667	5
BP	GO:0048145	regulation of fibroblast proliferation	5/86	79/18800	3.07654e-05	0.000348222	0.000183769	4609/3725/1026/1499/3479	5
BP	GO:0048844	artery morphogenesis	5/86	79/18800	3.07654e-05	0.000348222	0.000183769	7422/6495/6909/348/4036	5
BP	GO:0009306	protein secretion	9/86	350/18800	3.16016e-05	0.000354296	0.000186974	8660/7351/3569/406/3091/1268/348/3479/3667	9
BP	GO:0000723	telomere maintenance	6/86	132/18800	3.17264e-05	0.000354296	0.000186974	4609/3320/5609/6117/1499/5595	6
BP	GO:0010565	regulation of cellular ketone metabolic process	6/86	132/18800	3.17264e-05	0.000354296	0.000186974	5743/8660/1958/1268/3667/10891	6
BP	GO:0071333	cellular response to glucose stimulus	6/86	132/18800	3.17264e-05	0.000354296	0.000186974	8660/7351/3480/2309/2876/3091	6
BP	GO:0035592	establishment of protein localization to extracellular region	9/86	351/18800	3.23134e-05	0.000357466	0.000188647	8660/7351/3569/406/3091/1268/348/3479/3667	9
BP	GO:1901342	regulation of vasculature development	9/86	351/18800	3.23134e-05	0.000357466	0.000188647	7422/3569/7098/4303/1499/2321/3091/2896/5054	9
BP	GO:0032352	positive regulation of hormone metabolic process	3/86	14/18800	3.24385e-05	0.000357466	0.000188647	3480/1958/3091	3
BP	GO:1902947	regulation of tau-protein kinase activity	3/86	14/18800	3.24385e-05	0.000357466	0.000188647	3320/1191/1958	3
BP	GO:0034101	erythrocyte homeostasis	6/86	133/18800	3.31046e-05	0.000363606	0.000191887	7538/7422/604/2309/5469/3091	6
BP	GO:0032872	regulation of stress-activated MAPK cascade	7/86	198/18800	3.43909e-05	0.00037524	0.000198027	4609/7422/5609/3480/7098/998/5595	7
BP	GO:0071331	cellular response to hexose stimulus	6/86	134/18800	3.45305e-05	0.00037524	0.000198027	8660/7351/3480/2309/2876/3091	6
BP	GO:0006096	glycolytic process	5/86	81/18800	3.47257e-05	0.00037524	0.000198027	4609/3643/3091/3479/3101	5
BP	GO:0010833	telomere maintenance via telomere lengthening	5/86	81/18800	3.47257e-05	0.00037524	0.000198027	3320/5609/6117/1499/5595	5
BP	GO:0048144	fibroblast proliferation	5/86	81/18800	3.47257e-05	0.00037524	0.000198027	4609/3725/1026/1499/3479	5
BP	GO:0001763	morphogenesis of a branching structure	7/86	199/18800	3.5514e-05	0.00038252	0.000201869	4609/7422/6495/5469/6909/1499/1950	7
BP	GO:0045429	positive regulation of nitric oxide biosynthetic process	4/86	41/18800	3.63235e-05	0.000388731	0.000205147	3320/3643/5743/1191	4
BP	GO:0150077	regulation of neuroinflammatory response	4/86	41/18800	3.63235e-05	0.000388731	0.000205147	5743/3569/2896/3479	4
BP	GO:0006757	ATP generation from ADP	5/86	82/18800	3.68485e-05	0.000393089	0.000207447	4609/3643/3091/3479/3101	5
BP	GO:0071326	cellular response to monosaccharide stimulus	6/86	136/18800	3.75302e-05	0.000399087	0.000210612	8660/7351/3480/2309/2876/3091	6
BP	GO:0070302	regulation of stress-activated protein kinase signaling cascade	7/86	201/18800	3.78509e-05	0.00040122	0.000211737	4609/7422/5609/3480/7098/998/5595	7
BP	GO:0071692	protein localization to extracellular region	9/86	359/18800	3.85136e-05	0.000406952	0.000214763	8660/7351/3569/406/3091/1268/348/3479/3667	9
BP	GO:0060541	respiratory system development	7/86	203/18800	4.03127e-05	0.000423018	0.000223241	7422/998/6495/1050/6909/1499/5595	7
BP	GO:0071383	cellular response to steroid hormone stimulus	7/86	203/18800	4.03127e-05	0.000423018	0.000223241	7538/3480/2309/6753/406/5469/6446	7
BP	GO:0046321	positive regulation of fatty acid oxidation	3/86	15/18800	4.04141e-05	0.000423018	0.000223241	8660/3667/10891	3
BP	GO:0035050	embryonic heart tube development	5/86	84/18800	4.13947e-05	0.000430582	0.000227233	998/5469/6909/1499/3091	5
BP	GO:0071277	cellular response to calcium ion	5/86	84/18800	4.13947e-05	0.000430582	0.000227233	3727/3725/3309/3707/2353	5
BP	GO:0044703	multi-organism reproductive process	7/86	205/18800	4.29046e-05	0.000444903	0.00023479	7422/5743/7351/5469/1268/3485/2353	7
BP	GO:0046879	hormone secretion	8/86	281/18800	4.36515e-05	0.000451245	0.000238138	8660/7351/3569/406/3091/1268/3667/8074	8
BP	GO:0001709	cell fate determination	4/86	43/18800	4.39574e-05	0.000451611	0.000238331	4170/998/6909/1499	4
BP	GO:1904407	positive regulation of nitric oxide metabolic process	4/86	43/18800	4.39574e-05	0.000451611	0.000238331	3320/3643/5743/1191	4
BP	GO:0048872	homeostasis of number of cells	8/86	282/18800	4.47604e-05	0.000458451	0.00024194	7538/7422/604/2309/3569/5469/3091/3707	8
BP	GO:0070555	response to interleukin-1	6/86	141/18800	4.59522e-05	0.000469218	0.000247623	4609/1051/1958/3569/3091/5595	6
BP	GO:0006112	energy reserve metabolic process	5/86	86/18800	4.63636e-05	0.000470541	0.000248321	4609/3643/8660/3479/3667	5
BP	GO:1900542	regulation of purine nucleotide metabolic process	5/86	86/18800	4.63636e-05	0.000470541	0.000248321	4609/3643/3091/3479/10891	5
BP	GO:0045862	positive regulation of proteolysis	9/86	369/18800	4.76563e-05	0.000480788	0.000253729	4609/1191/3329/9978/1050/6850/2896/348/1950	9
BP	GO:0032147	activation of protein kinase activity	6/86	142/18800	4.78052e-05	0.000480788	0.000253729	7422/3643/7098/8651/3479/1950	6
BP	GO:0090090	negative regulation of canonical Wnt signaling pathway	6/86	142/18800	4.78052e-05	0.000480788	0.000253729	2309/1958/9978/1499/348/3485	6
BP	GO:0007595	lactation	4/86	44/18800	4.8185e-05	0.000481706	0.000254213	7422/5469/3091/8835	4
BP	GO:0010828	positive regulation of glucose transmembrane transport	4/86	44/18800	4.8185e-05	0.000481706	0.000254213	3643/8660/3479/3667	4
BP	GO:0016051	carbohydrate biosynthetic process	7/86	209/18800	4.84999e-05	0.000483406	0.00025511	150094/3643/8660/3479/3667/1950/10891	7
BP	GO:0001892	embryonic placenta development	5/86	87/18800	4.90149e-05	0.000487085	0.000257052	1051/6615/5469/1050/3091	5
BP	GO:0001666	response to hypoxia	8/86	286/18800	4.94343e-05	0.000488257	0.00025767	4609/7422/5743/7351/2309/1958/3091/64506	8
BP	GO:0061684	chaperone-mediated autophagy	3/86	16/18800	4.95761e-05	0.000488257	0.00025767	3320/9531/1191	3
BP	GO:0090336	positive regulation of brown fat cell differentiation	3/86	16/18800	4.95761e-05	0.000488257	0.00025767	5292/5743/6495	3
BP	GO:0061351	neural precursor cell proliferation	6/86	143/18800	4.97177e-05	0.000488257	0.00025767	7422/2309/1499/3091/1950/4036	6
BP	GO:0042886	amide transport	8/86	287/18800	5.06643e-05	0.000495317	0.000261396	8660/7351/3569/406/3091/1268/3667/4036	8
BP	GO:0071900	regulation of protein serine/threonine kinase activity	9/86	372/18800	5.07333e-05	0.000495317	0.000261396	1026/7422/3643/5609/1050/2321/6850/348/1950	9
BP	GO:0014065	phosphatidylinositol 3-kinase signaling	6/86	144/18800	5.16909e-05	0.000502615	0.000265247	3643/3480/2321/3479/3667/1950	6
BP	GO:0006140	regulation of nucleotide metabolic process	5/86	88/18800	5.17819e-05	0.000502615	0.000265247	4609/3643/3091/3479/10891	5
BP	GO:0006110	regulation of glycolytic process	4/86	45/18800	5.27022e-05	0.000510066	0.000269179	4609/3643/3091/3479	4
BP	GO:0009914	hormone transport	8/86	290/18800	5.45088e-05	0.000524647	0.000276874	8660/7351/3569/406/3091/1268/3667/8074	8
BP	GO:1903578	regulation of ATP metabolic process	5/86	89/18800	5.46681e-05	0.000524647	0.000276874	4609/3643/3091/3479/10891	5
BP	GO:0044706	multi-multicellular organism process	7/86	213/18800	5.46802e-05	0.000524647	0.000276874	7422/5743/7351/5469/1268/3485/2353	7
BP	GO:0009411	response to UV	6/86	146/18800	5.58255e-05	0.000532743	0.000281147	4609/1026/5743/5609/2876/5424	6
BP	GO:0042063	gliogenesis	8/86	291/18800	5.58431e-05	0.000532743	0.000281147	4609/1191/3569/712/1499/2896/5595/4036	8
BP	GO:0005978	glycogen biosynthetic process	4/86	46/18800	5.75209e-05	0.000545563	0.000287912	3643/8660/3479/3667	4
BP	GO:0009250	glucan biosynthetic process	4/86	46/18800	5.75209e-05	0.000545563	0.000287912	3643/8660/3479/3667	4
BP	GO:0046031	ADP metabolic process	5/86	90/18800	5.76771e-05	0.000545563	0.000287912	4609/3643/3091/3479/3101	5
BP	GO:0001890	placenta development	6/86	147/18800	5.79897e-05	0.000546971	0.000288655	1051/5743/6615/5469/1050/3091	6
BP	GO:0043491	protein kinase B signaling	7/86	216/18800	5.97271e-05	0.000561772	0.000296466	3320/3643/3480/2876/3479/1950/4036	7
BP	GO:0097306	cellular response to alcohol	5/86	91/18800	6.08123e-05	0.000570372	0.000301005	4609/3480/2309/1499/6446	5
BP	GO:0045646	regulation of erythrocyte differentiation	4/86	47/18800	6.26532e-05	0.000584355	0.000308384	7538/2309/5469/3091	4
BP	GO:0070849	response to epidermal growth factor	4/86	47/18800	6.26532e-05	0.000584355	0.000308384	4609/7538/5469/5595	4
BP	GO:0019217	regulation of fatty acid metabolic process	5/86	92/18800	6.40776e-05	0.00059432	0.000313643	5743/8660/1268/3667/10891	5
BP	GO:1900407	regulation of cellular response to oxidative stress	5/86	92/18800	6.40776e-05	0.00059432	0.000313643	4170/2309/2876/1499/3091	5
BP	GO:0010675	regulation of cellular carbohydrate metabolic process	6/86	150/18800	6.4888e-05	0.000598512	0.000315855	150094/3643/8660/3479/3667/10891	6
BP	GO:0010976	positive regulation of neuron projection development	6/86	150/18800	6.4888e-05	0.000598512	0.000315855	2042/3480/1268/3309/2896/348	6
BP	GO:0030072	peptide hormone secretion	7/86	220/18800	6.70438e-05	0.000616692	0.00032545	8660/7351/3569/406/3091/1268/3667	7
BP	GO:0036293	response to decreased oxygen levels	8/86	299/18800	6.75311e-05	0.000619468	0.000326915	4609/7422/5743/7351/2309/1958/3091/64506	8
BP	GO:0006953	acute-phase response	4/86	48/18800	6.81115e-05	0.000621378	0.000327922	1051/5743/3569/1268	4
BP	GO:0048146	positive regulation of fibroblast proliferation	4/86	48/18800	6.81115e-05	0.000621378	0.000327922	4609/3725/1026/3479	4
BP	GO:0001701	in utero embryonic development	9/86	387/18800	6.87606e-05	0.000623812	0.000329207	4609/7422/1051/6615/5469/1050/1499/3091/3479	9
BP	GO:0042692	muscle cell differentiation	9/86	387/18800	6.87606e-05	0.000623812	0.000329207	150094/7422/25842/6495/4303/6909/2876/1499/3479	9
BP	GO:0097191	extrinsic apoptotic signaling pathway	7/86	221/18800	6.8983e-05	0.000623812	0.000329207	4170/9531/2309/7098/2876/3479/5054	7
BP	GO:0031647	regulation of protein stability	8/86	300/18800	6.91256e-05	0.000623812	0.000329207	3320/5292/9531/1191/3329/2896/3479/10891	8
BP	GO:0035148	tube formation	6/86	152/18800	6.98402e-05	0.000626872	0.000330822	7422/6495/1499/3091/1950/4036	6
BP	GO:0050871	positive regulation of B cell activation	6/86	152/18800	6.98402e-05	0.000626872	0.000330822	1026/604/8660/3569/6850/8741	6
BP	GO:0045582	positive regulation of T cell differentiation	5/86	94/18800	7.10127e-05	0.000633988	0.000334577	604/2309/8651/6850/3707	5
BP	GO:1904035	regulation of epithelial cell apoptotic process	5/86	94/18800	7.10127e-05	0.000633988	0.000334577	7538/3480/2309/3569/5054	5
BP	GO:0016049	cell growth	10/86	484/18800	7.16856e-05	0.000635587	0.000335421	1026/7422/604/3320/998/1499/6446/348/8835/3479	10
BP	GO:0045023	G0 to G1 transition	3/86	18/18800	7.17629e-05	0.000635587	0.000335421	4609/4303/5469	3
BP	GO:2000136	regulation of cell proliferation involved in heart morphogenesis	3/86	18/18800	7.17629e-05	0.000635587	0.000335421	5292/6495/1499	3
BP	GO:0019221	cytokine-mediated signaling pathway	10/86	486/18800	7.41806e-05	0.000655262	0.000345804	4792/2309/1958/3569/8651/5469/1050/3091/6850/5595	10
BP	GO:0010638	positive regulation of organelle organization	10/86	487/18800	7.54556e-05	0.000664766	0.00035082	3643/5609/998/1499/3091/2896/5595/3479/1950/10891	10
BP	GO:0002790	peptide secretion	7/86	225/18800	7.72047e-05	0.000678386	0.000358007	8660/7351/3569/406/3091/1268/3667	7
BP	GO:0007519	skeletal muscle tissue development	6/86	155/18800	7.78298e-05	0.000682083	0.000359959	1958/6495/406/2876/1499/2353	6
BP	GO:0060425	lung morphogenesis	4/86	50/18800	8.00559e-05	0.000697929	0.000368321	998/6909/1499/5595	4
BP	GO:2000107	negative regulation of leukocyte apoptotic process	4/86	50/18800	8.00559e-05	0.000697929	0.000368321	604/8660/3091/3707	4
BP	GO:0042176	regulation of protein catabolic process	9/86	395/18800	8.04047e-05	0.000699144	0.000368963	3320/1191/9978/1050/2876/4085/348/1950/4036	9
BP	GO:0002532	production of molecular mediator involved in inflammatory response	5/86	97/18800	8.24839e-05	0.000713507	0.000376542	3569/3091/6850/2896/5054	5
BP	GO:0032642	regulation of chemokine production	5/86	97/18800	8.24839e-05	0.000713507	0.000376542	1958/3569/7098/3091/6850	5
BP	GO:0030856	regulation of epithelial cell differentiation	6/86	157/18800	8.35495e-05	0.000717151	0.000378465	7538/7422/1051/5469/1499/5054	6
BP	GO:1902107	positive regulation of leukocyte differentiation	6/86	157/18800	8.35495e-05	0.000717151	0.000378465	604/2309/8651/6850/3707/2353	6
BP	GO:1903708	positive regulation of hemopoiesis	6/86	157/18800	8.35495e-05	0.000717151	0.000378465	604/2309/8651/6850/3707/2353	6
BP	GO:0061323	cell proliferation involved in heart morphogenesis	3/86	19/18800	8.4937e-05	0.000727192	0.000383764	5292/6495/1499	3
BP	GO:0007292	female gamete generation	6/86	158/18800	8.65323e-05	0.000735839	0.000388328	4609/5743/2309/1499/3479/7153	6
BP	GO:0032602	chemokine production	5/86	98/18800	8.66082e-05	0.000735839	0.000388328	1958/3569/7098/3091/6850	5
BP	GO:0036473	cell death in response to oxidative stress	5/86	98/18800	8.66082e-05	0.000735839	0.000388328	4170/2309/2876/1499/3091	5
BP	GO:0006606	protein import into nucleus	6/86	159/18800	8.95993e-05	0.00075932	0.000400719	4792/1026/9531/5743/5469/6850	6
BP	GO:0006165	nucleoside diphosphate phosphorylation	5/86	99/18800	9.08893e-05	0.000768302	0.000405459	4609/3643/3091/3479/3101	5
BP	GO:0009267	cellular response to starvation	6/86	160/18800	9.27524e-05	0.00078112	0.000412224	150094/1026/7351/2309/3309/5595	6
BP	GO:0060070	canonical Wnt signaling pathway	8/86	313/18800	9.28735e-05	0.00078112	0.000412224	2309/1958/9978/406/1499/348/3485/1950	8
BP	GO:0046939	nucleotide phosphorylation	5/86	100/18800	9.53313e-05	0.000799777	0.00042207	4609/3643/3091/3479/3101	5
BP	GO:0045732	positive regulation of protein catabolic process	7/86	233/18800	9.60553e-05	0.000803831	0.000424209	3320/1191/9978/1050/348/1950/4036	7
BP	GO:0060560	developmental growth involved in morphogenesis	7/86	234/18800	9.86546e-05	0.000815879	0.000430567	7422/3320/6495/5469/6909/1499/348	7
BP	GO:0032200	telomere organization	6/86	162/18800	9.93235e-05	0.000815879	0.000430567	4609/3320/5609/6117/1499/5595	6
BP	GO:0031998	regulation of fatty acid beta-oxidation	3/86	20/18800	9.9596e-05	0.000815879	0.000430567	8660/1268/3667	3
BP	GO:0035902	response to immobilization stress	3/86	20/18800	9.9596e-05	0.000815879	0.000430567	2309/4303/2353	3
BP	GO:0042359	vitamin D metabolic process	3/86	20/18800	9.9596e-05	0.000815879	0.000430567	6615/8074/4036	3
BP	GO:0045591	positive regulation of regulatory T cell differentiation	3/86	20/18800	9.9596e-05	0.000815879	0.000430567	604/2309/8651	3
BP	GO:0090201	negative regulation of release of cytochrome c from mitochondria	3/86	20/18800	9.9596e-05	0.000815879	0.000430567	1191/2876/3479	3
BP	GO:0097062	dendritic spine maintenance	3/86	20/18800	9.9596e-05	0.000815879	0.000430567	3643/3480/348	3
BP	GO:0008630	intrinsic apoptotic signaling pathway in response to DNA damage	5/86	101/18800	9.99384e-05	0.000815879	0.000430567	4170/1026/1191/6615/3090	5
BP	GO:1902882	regulation of response to oxidative stress	5/86	101/18800	9.99384e-05	0.000815879	0.000430567	4170/2309/2876/1499/3091	5
BP	GO:0071385	cellular response to glucocorticoid stimulus	4/86	53/18800	0.000100734	0.000820366	0.000432935	7538/3480/2309/6753	4
BP	GO:0097305	response to alcohol	7/86	235/18800	0.000101311	0.000823058	0.000434356	4609/3480/2309/1499/1268/6446/2353	7
BP	GO:0051170	import into nucleus	6/86	163/18800	0.000102745	0.000832685	0.000439436	4792/1026/9531/5743/5469/6850	6
BP	GO:1902106	negative regulation of leukocyte differentiation	5/86	102/18800	0.000104715	0.000846592	0.000446776	4609/604/7098/8651/1499	5
BP	GO:0060249	anatomical structure homeostasis	8/86	319/18800	0.000105922	0.000854284	0.000450835	7422/9531/5743/3569/1499/3091/1268/6850	8
BP	GO:0009135	purine nucleoside diphosphate metabolic process	5/86	103/18800	0.000109664	0.000878104	0.000463406	4609/3643/3091/3479/3101	5
BP	GO:0009179	purine ribonucleoside diphosphate metabolic process	5/86	103/18800	0.000109664	0.000878104	0.000463406	4609/3643/3091/3479/3101	5
BP	GO:0031058	positive regulation of histone modification	5/86	103/18800	0.000109664	0.000878104	0.000463406	7422/604/1499/5595/10891	5
BP	GO:0014812	muscle cell migration	5/86	104/18800	0.000114792	0.000916962	0.000483912	4609/6495/4303/3479/5054	5
BP	GO:0008202	steroid metabolic process	8/86	323/18800	0.000115438	0.000919921	0.000485474	3480/1958/6615/5469/1050/348/8074/4036	8
BP	GO:0043470	regulation of carbohydrate catabolic process	4/86	55/18800	0.000116512	0.00092627	0.000488824	4609/3643/3091/3479	4
BP	GO:0051048	negative regulation of secretion	6/86	167/18800	0.000117381	0.000928759	0.000490138	7351/1268/348/3667/1950/8074	6
BP	GO:0060538	skeletal muscle organ development	6/86	167/18800	0.000117381	0.000928759	0.000490138	1958/6495/406/2876/1499/2353	6
BP	GO:0070482	response to oxygen levels	8/86	324/18800	0.000117924	0.000930849	0.000491241	4609/7422/5743/7351/2309/1958/3091/64506	8
BP	GO:0006090	pyruvate metabolic process	5/86	106/18800	0.000125597	0.000984432	0.000519519	4609/3643/3091/3479/3101	5
BP	GO:0060840	artery development	5/86	106/18800	0.000125597	0.000984432	0.000519519	7422/6495/6909/348/4036	5
BP	GO:1903707	negative regulation of hemopoiesis	5/86	106/18800	0.000125597	0.000984432	0.000519519	4609/604/7098/8651/1499	5
BP	GO:0072331	signal transduction by p53 class mediator	6/86	170/18800	0.000129408	0.00101193	0.000534031	4609/1026/2309/6615/6446/3090	6
BP	GO:0045621	positive regulation of lymphocyte differentiation	5/86	107/18800	0.000131283	0.00102123	0.000538939	604/2309/8651/6850/3707	5
BP	GO:0010226	response to lithium ion	3/86	22/18800	0.000133655	0.00102123	0.000538939	5743/1050/3485	3
BP	GO:0046885	regulation of hormone biosynthetic process	3/86	22/18800	0.000133655	0.00102123	0.000538939	3480/1958/3091	3
BP	GO:0071305	cellular response to vitamin D	3/86	22/18800	0.000133655	0.00102123	0.000538939	5292/5469/8074	3
BP	GO:0072574	hepatocyte proliferation	3/86	22/18800	0.000133655	0.00102123	0.000538939	1051/3569/5469	3
BP	GO:0072575	epithelial cell proliferation involved in liver morphogenesis	3/86	22/18800	0.000133655	0.00102123	0.000538939	1051/3569/5469	3
BP	GO:0090335	regulation of brown fat cell differentiation	3/86	22/18800	0.000133655	0.00102123	0.000538939	5292/5743/6495	3
BP	GO:0001541	ovarian follicle development	4/86	57/18800	0.000134009	0.00102123	0.000538939	4609/7422/1051/2309	4
BP	GO:0001658	branching involved in ureteric bud morphogenesis	4/86	57/18800	0.000134009	0.00102123	0.000538939	4609/7422/6495/1499	4
BP	GO:0032768	regulation of monooxygenase activity	4/86	57/18800	0.000134009	0.00102123	0.000538939	3091/1268/348/8074	4
BP	GO:0043388	positive regulation of DNA binding	4/86	57/18800	0.000134009	0.00102123	0.000538939	4609/1499/3479/1950	4
BP	GO:0071695	anatomical structure maturation	7/86	246/18800	0.000134574	0.00102123	0.000538939	7422/2309/712/1050/1499/3091/3479	7
BP	GO:1903320	regulation of protein modification by small protein conjugation or removal	7/86	246/18800	0.000134574	0.00102123	0.000538939	3320/1958/9978/1499/3091/3309/4085	7
BP	GO:0005976	polysaccharide metabolic process	5/86	108/18800	0.000137165	0.00103854	0.000548072	3643/8660/3479/3667/1950	5
BP	GO:0009408	response to heat	5/86	109/18800	0.000143247	0.00107625	0.000567976	3320/9531/5743/5609/3479	5
BP	GO:0071887	leukocyte apoptotic process	5/86	109/18800	0.000143247	0.00107625	0.000567976	604/8660/3569/3091/3707	5
BP	GO:0002090	regulation of receptor internalization	4/86	58/18800	0.000143436	0.00107625	0.000567976	7422/3643/6850/1950	4
BP	GO:0032481	positive regulation of type I interferon production	4/86	58/18800	0.000143436	0.00107625	0.000567976	3320/7098/3329/6850	4
BP	GO:0015833	peptide transport	7/86	249/18800	0.000145039	0.00108584	0.000573035	8660/7351/3569/406/3091/1268/3667	7
BP	GO:0010634	positive regulation of epithelial cell migration	6/86	174/18800	0.000146944	0.00109519	0.000577971	3725/7422/5743/3091/2896/1950	6
BP	GO:0042129	regulation of T cell proliferation	6/86	174/18800	0.000146944	0.00109519	0.000577971	1051/3569/1499/6850/3485/3479	6
BP	GO:0042060	wound healing	9/86	429/18800	0.000150154	0.00111662	0.00058928	1026/7422/3569/2876/3091/6850/348/3479/5054	9
BP	GO:0046890	regulation of lipid biosynthetic process	6/86	175/18800	0.000151609	0.00112494	0.00059367	150094/5743/3480/1958/6615/348	6
BP	GO:0030728	ovulation	3/86	23/18800	0.000153196	0.00112771	0.000595132	4609/5743/2309	3
BP	GO:0051131	chaperone-mediated protein complex assembly	3/86	23/18800	0.000153196	0.00112771	0.000595132	3320/1191/3329	3
BP	GO:0072576	liver morphogenesis	3/86	23/18800	0.000153196	0.00112771	0.000595132	1051/3569/5469	3
BP	GO:0046686	response to cadmium ion	4/86	59/18800	0.000153334	0.00112771	0.000595132	3725/4521/5595/2353	4
BP	GO:0007088	regulation of mitotic nuclear division	5/86	111/18800	0.000156027	0.00113999	0.000601612	3643/998/4085/3479/1950	5
BP	GO:0014066	regulation of phosphatidylinositol 3-kinase signaling	5/86	111/18800	0.000156027	0.00113999	0.000601612	3643/3480/2321/3479/1950	5
BP	GO:0046632	alpha-beta T cell differentiation	5/86	111/18800	0.000156027	0.00113999	0.000601612	604/3569/8651/6850/3707	5
BP	GO:2000241	regulation of reproductive process	6/86	176/18800	0.000156391	0.00114015	0.000601697	7422/3643/6615/1499/1268/3479	6
BP	GO:0048015	phosphatidylinositol-mediated signaling	6/86	177/18800	0.000161291	0.00117332	0.000619199	3643/3480/2321/3479/3667/1950	6
BP	GO:0009185	ribonucleoside diphosphate metabolic process	5/86	112/18800	0.000162736	0.00118125	0.000623385	4609/3643/3091/3479/3101	5
BP	GO:0001936	regulation of endothelial cell proliferation	6/86	178/18800	0.000166312	0.00120459	0.000635705	3725/7422/2321/3091/348/1950	6
BP	GO:0031346	positive regulation of cell projection organization	8/86	341/18800	0.000167467	0.00121033	0.000638732	7422/2042/3480/998/1268/3309/2896/348	8
BP	GO:0044344	cellular response to fibroblast growth factor stimulus	5/86	113/18800	0.000169662	0.00122091	0.000644316	4609/7538/6909/1499/8074	5
BP	GO:1904659	glucose transmembrane transport	5/86	113/18800	0.000169662	0.00122091	0.000644316	4609/3643/8660/3479/3667	5
BP	GO:0030324	lung development	6/86	179/18800	0.000171457	0.00123117	0.00064973	7422/998/1050/6909/1499/5595	6
BP	GO:0002052	positive regulation of neuroblast proliferation	3/86	24/18800	0.000174504	0.00123775	0.000653202	7422/1499/3091	3
BP	GO:0035162	embryonic hemopoiesis	3/86	24/18800	0.000174504	0.00123775	0.000653202	7422/5469/3091	3
BP	GO:0042026	protein refolding	3/86	24/18800	0.000174504	0.00123775	0.000653202	3320/3329/3309	3
BP	GO:0048143	astrocyte activation	3/86	24/18800	0.000174504	0.00123775	0.000653202	3569/712/2896	3
BP	GO:1901522	positive regulation of transcription from RNA polymerase II promoter involved in cellular response to chemical stimulus	3/86	24/18800	0.000174504	0.00123775	0.000653202	3725/7422/3091	3
BP	GO:0045428	regulation of nitric oxide biosynthetic process	4/86	61/18800	0.000174597	0.00123775	0.000653202	3320/3643/5743/1191	4
BP	GO:0043200	response to amino acid	5/86	114/18800	0.000176812	0.00125079	0.000660088	1051/3480/8651/6495/64506	5
BP	GO:0048017	inositol lipid-mediated signaling	6/86	181/18800	0.000182122	0.00128564	0.000678474	3643/3480/2321/3479/3667/1950	6
BP	GO:0032757	positive regulation of interleukin-8 production	4/86	62/18800	0.000185991	0.00131018	0.000691425	3569/7098/6850/5054	4
BP	GO:0007219	Notch signaling pathway	6/86	182/18800	0.000187648	0.00131079	0.000691748	4792/604/6615/6495/1050/6909	6
BP	GO:0032640	tumor necrosis factor production	6/86	182/18800	0.000187648	0.00131079	0.000691748	7538/1191/3569/7098/6850/3479	6
BP	GO:0032680	regulation of tumor necrosis factor production	6/86	182/18800	0.000187648	0.00131079	0.000691748	7538/1191/3569/7098/6850/3479	6
BP	GO:0050728	negative regulation of inflammatory response	6/86	182/18800	0.000187648	0.00131079	0.000691748	7538/2876/6850/2896/348/3479	6
BP	GO:0030323	respiratory tube development	6/86	183/18800	0.000193306	0.0013391	0.00070669	7422/998/1050/6909/1499/5595	6
BP	GO:0045766	positive regulation of angiogenesis	6/86	183/18800	0.000193306	0.0013391	0.00070669	7422/7098/2321/3091/2896/5054	6
BP	GO:0048469	cell maturation	6/86	183/18800	0.000193306	0.0013391	0.00070669	7422/2309/712/1050/1499/3091	6
BP	GO:1904018	positive regulation of vasculature development	6/86	183/18800	0.000193306	0.0013391	0.00070669	7422/7098/2321/3091/2896/5054	6
BP	GO:0060675	ureteric bud morphogenesis	4/86	63/18800	0.000197911	0.00136534	0.000720539	4609/7422/6495/1499	4
BP	GO:0070542	response to fatty acid	4/86	63/18800	0.000197911	0.00136534	0.000720539	5743/7351/2309/3667	4
BP	GO:0002761	regulation of myeloid leukocyte differentiation	5/86	117/18800	0.000199648	0.00136884	0.000722383	4609/1051/7098/1499/2353	5
BP	GO:0008645	hexose transmembrane transport	5/86	117/18800	0.000199648	0.00136884	0.000722383	4609/3643/8660/3479/3667	5
BP	GO:0042752	regulation of circadian rhythm	5/86	117/18800	0.000199648	0.00136884	0.000722383	150094/8553/406/7153/10891	5
BP	GO:0003018	vascular process in circulatory system	7/86	263/18800	0.000202981	0.00138884	0.000732939	7422/3643/9194/5743/2876/348/4036	7
BP	GO:0002831	regulation of response to biotic stimulus	8/86	351/18800	0.000203871	0.00139208	0.000734646	3320/8651/3329/5469/6850/2896/5595/348	8
BP	GO:0071346	cellular response to interferon-gamma	5/86	118/18800	0.000207738	0.00141271	0.000745533	4609/7098/8651/998/5469	5
BP	GO:1904019	epithelial cell apoptotic process	5/86	118/18800	0.000207738	0.00141271	0.000745533	7538/3480/2309/3569/5054	5
BP	GO:0045670	regulation of osteoclast differentiation	4/86	64/18800	0.000210373	0.00142194	0.000750405	1051/7098/1499/2353	4
BP	GO:0072171	mesonephric tubule morphogenesis	4/86	64/18800	0.000210373	0.00142194	0.000750405	4609/7422/6495/1499	4
BP	GO:0080164	regulation of nitric oxide metabolic process	4/86	64/18800	0.000210373	0.00142194	0.000750405	3320/3643/5743/1191	4
BP	GO:0015749	monosaccharide transmembrane transport	5/86	119/18800	0.000216076	0.00144989	0.000765156	4609/3643/8660/3479/3667	5
BP	GO:0071774	response to fibroblast growth factor	5/86	119/18800	0.000216076	0.00144989	0.000765156	4609/7538/6909/1499/8074	5
BP	GO:0051896	regulation of protein kinase B signaling	6/86	187/18800	0.000217298	0.00144989	0.000765156	3320/3643/3480/2876/1950/4036	6
BP	GO:0071478	cellular response to radiation	6/86	187/18800	0.000217298	0.00144989	0.000765156	4609/1026/5743/1958/3309/5424	6
BP	GO:0071706	tumor necrosis factor superfamily cytokine production	6/86	187/18800	0.000217298	0.00144989	0.000765156	7538/1191/3569/7098/6850/3479	6
BP	GO:1903555	regulation of tumor necrosis factor superfamily cytokine production	6/86	187/18800	0.000217298	0.00144989	0.000765156	7538/1191/3569/7098/6850/3479	6
BP	GO:0045165	cell fate commitment	7/86	266/18800	0.000217548	0.00144989	0.000765156	4170/2114/3569/998/6495/6909/1499	7
BP	GO:0023061	signal release	9/86	451/18800	0.000217991	0.00144995	0.000765186	8660/7351/3569/406/3091/1268/6850/3667/8074	9
BP	GO:0033598	mammary gland epithelial cell proliferation	3/86	26/18800	0.000222688	0.00147703	0.000779482	1051/5469/2876	3
BP	GO:0035914	skeletal muscle cell differentiation	4/86	65/18800	0.000223391	0.00147703	0.000779482	1958/6495/406/2353	4
BP	GO:0042446	hormone biosynthetic process	4/86	65/18800	0.000223391	0.00147703	0.000779482	3480/1958/5469/3091	4
BP	GO:0010631	epithelial cell migration	8/86	358/18800	0.000233041	0.0015378	0.000811548	3725/7422/5743/2876/3091/2896/348/1950	8
BP	GO:0050767	regulation of neurogenesis	8/86	361/18800	0.00024655	0.00162053	0.000855211	4609/7422/3569/8553/406/1499/3091/4036	8
BP	GO:0090132	epithelium migration	8/86	361/18800	0.00024655	0.00162053	0.000855211	3725/7422/5743/2876/3091/2896/348/1950	8
BP	GO:0002675	positive regulation of acute inflammatory response	3/86	27/18800	0.000249698	0.001638	0.000864428	5743/3569/1268	3
BP	GO:0033692	cellular polysaccharide biosynthetic process	4/86	67/18800	0.000251151	0.00164108	0.000866056	3643/8660/3479/3667	4
BP	GO:0046637	regulation of alpha-beta T cell differentiation	4/86	67/18800	0.000251151	0.00164108	0.000866056	604/8651/6850/3707	4
BP	GO:0022612	gland morphogenesis	5/86	123/18800	0.000252006	0.00164345	0.000867306	1051/3569/998/5469/6909	5
BP	GO:0007389	pattern specification process	9/86	463/18800	0.000264665	0.00172073	0.000908089	2114/8553/6615/712/6495/6909/1499/3091/4036	9
BP	GO:0001935	endothelial cell proliferation	6/86	194/18800	0.000264886	0.00172073	0.000908089	3725/7422/2321/3091/348/1950	6
BP	GO:0061180	mammary gland epithelium development	4/86	68/18800	0.000265923	0.00172411	0.000909872	1051/5469/2876/3091	4
BP	GO:0090130	tissue migration	8/86	366/18800	0.00027049	0.00175032	0.000923706	3725/7422/5743/2876/3091/2896/348/1950	8
BP	GO:0043542	endothelial cell migration	7/86	279/18800	0.000290758	0.00187784	0.000991	7422/5743/2876/3091/2896/348/1950	7
BP	GO:0042698	ovulation cycle	4/86	70/18800	0.000297324	0.00191653	0.00101142	3480/2309/1958/3309	4
BP	GO:0010575	positive regulation of vascular endothelial growth factor production	3/86	29/18800	0.000309877	0.00198214	0.00104605	5743/3569/3091	3
BP	GO:1902175	regulation of oxidative stress-induced intrinsic apoptotic signaling pathway	3/86	29/18800	0.000309877	0.00198214	0.00104605	4170/2876/3091	3
BP	GO:1902430	negative regulation of amyloid-beta formation	3/86	29/18800	0.000309877	0.00198214	0.00104605	1191/348/3479	3
BP	GO:1903203	regulation of oxidative stress-induced neuron death	3/86	29/18800	0.000309877	0.00198214	0.00104605	4170/1499/3091	3
BP	GO:0050864	regulation of B cell activation	6/86	200/18800	0.000311887	0.00199119	0.00105082	1026/604/8660/3569/6850/8741	6
BP	GO:0009132	nucleoside diphosphate metabolic process	5/86	130/18800	0.000325608	0.00207482	0.00109495	4609/3643/3091/3479/3101	5
BP	GO:0030330	DNA damage response, signal transduction by p53 class mediator	4/86	72/18800	0.0003313	0.00209907	0.00110775	1026/2309/6615/3090	4
BP	GO:0050810	regulation of steroid biosynthetic process	4/86	72/18800	0.0003313	0.00209907	0.00110775	3480/1958/6615/348	4
BP	GO:0072078	nephron tubule morphogenesis	4/86	72/18800	0.0003313	0.00209907	0.00110775	4609/7422/6495/1499	4
BP	GO:0010595	positive regulation of endothelial cell migration	5/86	131/18800	0.000337323	0.00212915	0.00112363	7422/5743/3091/2896/1950	5
BP	GO:0034219	carbohydrate transmembrane transport	5/86	131/18800	0.000337323	0.00212915	0.00112363	4609/3643/8660/3479/3667	5
BP	GO:0061564	axon development	9/86	479/18800	0.000339552	0.00213918	0.00112892	3725/7422/3320/2042/3480/1268/2896/348/6285	9
BP	GO:0043032	positive regulation of macrophage activation	3/86	30/18800	0.000343173	0.00214579	0.00113241	3727/3329/1050	3
BP	GO:0070498	interleukin-1-mediated signaling pathway	3/86	30/18800	0.000343173	0.00214579	0.00113241	1958/3569/5595	3
BP	GO:0071480	cellular response to gamma radiation	3/86	30/18800	0.000343173	0.00214579	0.00113241	1026/1958/3309	3
BP	GO:1990776	response to angiotensin	3/86	30/18800	0.000343173	0.00214579	0.00113241	4609/5743/3480	3
BP	GO:0001667	ameboidal-type cell migration	9/86	480/18800	0.000344762	0.0021484	0.00113379	3725/7422/5743/998/2876/3091/2896/348/1950	9
BP	GO:0044262	cellular carbohydrate metabolic process	7/86	287/18800	0.000344877	0.0021484	0.00113379	150094/3643/8660/3479/3101/3667/10891	7
BP	GO:0042098	T cell proliferation	6/86	204/18800	0.000346693	0.00215168	0.00113552	1051/3569/1499/6850/3485/3479	6
BP	GO:0043281	regulation of cysteine-type endopeptidase activity involved in apoptotic process	6/86	204/18800	0.000346693	0.00215168	0.00113552	4609/7422/5743/3329/2876/6850	6
BP	GO:0005977	glycogen metabolic process	4/86	73/18800	0.000349291	0.00216018	0.00114	3643/8660/3479/3667	4
BP	GO:0035270	endocrine system development	5/86	132/18800	0.000349355	0.00216018	0.00114	3643/3569/6495/406/5595	5
BP	GO:0030098	lymphocyte differentiation	8/86	382/18800	0.000360237	0.00221924	0.00117117	604/2309/1958/3569/8651/1499/6850/3707	8
BP	GO:0050878	regulation of body fluid levels	8/86	382/18800	0.000360237	0.00221924	0.00117117	7422/3569/5469/3091/6850/348/8835/5054	8
BP	GO:0150063	visual system development	8/86	383/18800	0.000366567	0.00224617	0.00118538	3725/7422/712/5469/6909/1499/2321/3091	8
BP	GO:0010632	regulation of epithelial cell migration	7/86	290/18800	0.000367142	0.00224617	0.00118538	3725/7422/5743/3091/2896/348/1950	7
BP	GO:0006073	cellular glucan metabolic process	4/86	74/18800	0.000367972	0.00224617	0.00118538	3643/8660/3479/3667	4
BP	GO:0044042	glucan metabolic process	4/86	74/18800	0.000367972	0.00224617	0.00118538	3643/8660/3479/3667	4
BP	GO:0072088	nephron epithelium morphogenesis	4/86	74/18800	0.000367972	0.00224617	0.00118538	4609/7422/6495/1499	4
BP	GO:0060055	angiogenesis involved in wound healing	3/86	31/18800	0.000378689	0.00230317	0.00121546	7422/2876/5054	3
BP	GO:0071295	cellular response to vitamin	3/86	31/18800	0.000378689	0.00230317	0.00121546	5292/5469/8074	3
BP	GO:0071902	positive regulation of protein serine/threonine kinase activity	6/86	208/18800	0.000384473	0.0023341	0.00123178	7422/3643/5609/2321/6850/1950	6
BP	GO:0006809	nitric oxide biosynthetic process	4/86	75/18800	0.000387356	0.00234308	0.00123653	3320/3643/5743/1191	4
BP	GO:0071230	cellular response to amino acid stimulus	4/86	75/18800	0.000387356	0.00234308	0.00123653	1051/8651/6495/64506	4
BP	GO:0034504	protein localization to nucleus	7/86	294/18800	0.000398608	0.00240679	0.00127014	4792/1026/9531/5743/6495/5469/6850	7
BP	GO:0072175	epithelial tube formation	5/86	136/18800	0.000400758	0.0024154	0.00127469	6495/1499/3091/1950/4036	5
BP	GO:0048880	sensory system development	8/86	389/18800	0.000406486	0.00244551	0.00129058	3725/7422/712/5469/6909/1499/2321/3091	8
BP	GO:0061333	renal tubule morphogenesis	4/86	76/18800	0.000407459	0.00244695	0.00129134	4609/7422/6495/1499	4
BP	GO:0042180	cellular ketone metabolic process	6/86	211/18800	0.000414865	0.00247888	0.00130819	5743/8660/1958/1268/3667/10891	6
BP	GO:0048863	stem cell differentiation	6/86	211/18800	0.000414865	0.00247888	0.00130819	998/6495/4303/1499/3091/5595	6
BP	GO:0021700	developmental maturation	7/86	296/18800	0.000415132	0.00247888	0.00130819	7422/2309/712/1050/1499/3091/3479	7
BP	GO:0032770	positive regulation of monooxygenase activity	3/86	32/18800	0.000416487	0.00247888	0.00130819	3091/348/8074	3
BP	GO:0090183	regulation of kidney development	3/86	32/18800	0.000416487	0.00247888	0.00130819	4609/7422/6495	3
BP	GO:0010720	positive regulation of cell development	7/86	297/18800	0.000423597	0.00251402	0.00132673	4609/7422/3569/998/1499/3091/4036	7
BP	GO:0006091	generation of precursor metabolites and energy	9/86	494/18800	0.000424932	0.00251402	0.00132673	4609/3643/8660/1050/3091/3479/3101/3667/10891	9
BP	GO:0006457	protein folding	6/86	212/18800	0.000425403	0.00251402	0.00132673	3320/9531/1191/3329/3309/2896	6
BP	GO:0033044	regulation of chromosome organization	6/86	212/18800	0.000425403	0.00251402	0.00132673	4609/5609/1499/5595/4085/7153	6
BP	GO:0072028	nephron morphogenesis	4/86	77/18800	0.000428297	0.00252665	0.0013334	4609/7422/6495/1499	4
BP	GO:0051783	regulation of nuclear division	5/86	139/18800	0.000442913	0.00260827	0.00137647	3643/998/4085/3479/1950	5
BP	GO:0036475	neuron death in response to oxidative stress	3/86	33/18800	0.000456627	0.00266087	0.00140423	4170/1499/3091	3
BP	GO:0043552	positive regulation of phosphatidylinositol 3-kinase activity	3/86	33/18800	0.000456627	0.00266087	0.00140423	998/2321/3667	3
BP	GO:0045589	regulation of regulatory T cell differentiation	3/86	33/18800	0.000456627	0.00266087	0.00140423	604/2309/8651	3
BP	GO:0045648	positive regulation of erythrocyte differentiation	3/86	33/18800	0.000456627	0.00266087	0.00140423	2309/5469/3091	3
BP	GO:0070229	negative regulation of lymphocyte apoptotic process	3/86	33/18800	0.000456627	0.00266087	0.00140423	604/8660/3091	3
BP	GO:1902992	negative regulation of amyloid precursor protein catabolic process	3/86	33/18800	0.000456627	0.00266087	0.00140423	1191/348/3479	3
BP	GO:0034341	response to interferon-gamma	5/86	140/18800	0.000457682	0.00266237	0.00140502	4609/7098/8651/998/5469	5
BP	GO:0050866	negative regulation of cell activation	6/86	216/18800	0.000469662	0.00272731	0.00143929	604/1051/8651/1268/2896/348	6
BP	GO:0034637	cellular carbohydrate biosynthetic process	4/86	79/18800	0.000472238	0.00273276	0.00144217	3643/8660/3479/3667	4
BP	GO:0048708	astrocyte differentiation	4/86	79/18800	0.000472238	0.00273276	0.00144217	3569/712/2896/5595	4
BP	GO:0071222	cellular response to lipopolysaccharide	6/86	217/18800	0.000481269	0.0027802	0.00146721	4792/7538/1051/3569/5595/5054	6
BP	GO:0010212	response to ionizing radiation	5/86	142/18800	0.00048833	0.00281612	0.00148616	4609/1026/1958/2876/3309	5
BP	GO:0010001	glial cell differentiation	6/86	218/18800	0.000493098	0.00283871	0.00149809	1191/3569/712/1499/2896/5595	6
BP	GO:0032204	regulation of telomere maintenance	4/86	80/18800	0.000495372	0.00284201	0.00149982	4609/5609/1499/5595	4
BP	GO:0097061	dendritic spine organization	4/86	80/18800	0.000495372	0.00284201	0.00149982	3643/3480/998/348	4
BP	GO:0032212	positive regulation of telomere maintenance via telomerase	3/86	34/18800	0.000499167	0.00285397	0.00150614	5609/1499/5595	3
BP	GO:1902692	regulation of neuroblast proliferation	3/86	34/18800	0.000499167	0.00285397	0.00150614	7422/1499/3091	3
BP	GO:1903531	negative regulation of secretion by cell	5/86	143/18800	0.000504222	0.00287794	0.00151879	7351/1268/348/3667/8074	5
BP	GO:0070374	positive regulation of ERK1 and ERK2 cascade	6/86	220/18800	0.000517436	0.00294833	0.00155593	3725/5609/5595/348/3479/8074	6
BP	GO:0031016	pancreas development	4/86	81/18800	0.000519302	0.00294889	0.00155623	3643/3569/406/1499	4
BP	GO:0046209	nitric oxide metabolic process	4/86	81/18800	0.000519302	0.00294889	0.00155623	3320/3643/5743/1191	4
BP	GO:0051592	response to calcium ion	5/86	144/18800	0.0005205	0.00295068	0.00155718	3727/3725/3309/3707/2353	5
BP	GO:0072006	nephron development	5/86	145/18800	0.000537171	0.00304002	0.00160432	4609/7422/1958/6495/1499	5
BP	GO:0050769	positive regulation of neurogenesis	6/86	222/18800	0.000542701	0.00305887	0.00161427	4609/7422/3569/1499/3091/4036	6
BP	GO:2001057	reactive nitrogen species metabolic process	4/86	82/18800	0.000544043	0.00305887	0.00161427	3320/3643/5743/1191	4
BP	GO:0035633	maintenance of blood-brain barrier	3/86	35/18800	0.000544166	0.00305887	0.00161427	7422/5743/3569	3
BP	GO:0043243	positive regulation of protein-containing complex disassembly	3/86	35/18800	0.000544166	0.00305887	0.00161427	3643/3480/56648	3
BP	GO:1903050	regulation of proteolysis involved in cellular protein catabolic process	6/86	223/18800	0.000555688	0.00311839	0.00164568	1191/9978/1050/2876/348/1950	6
BP	GO:0070372	regulation of ERK1 and ERK2 cascade	7/86	311/18800	0.00055732	0.0031223	0.00164775	3725/5609/6850/5595/348/3479/8074	7
BP	GO:0014910	regulation of smooth muscle cell migration	4/86	83/18800	0.000569611	0.00318582	0.00168126	4609/4303/3479/5054	4
BP	GO:0034614	cellular response to reactive oxygen species	5/86	147/18800	0.000571713	0.00319223	0.00168465	3725/2309/3569/5595/2353	5
BP	GO:0010821	regulation of mitochondrion organization	5/86	148/18800	0.000589598	0.00328659	0.00173445	1191/2876/3091/3479/10891	5
BP	GO:0032350	regulation of hormone metabolic process	3/86	36/18800	0.000591681	0.00328723	0.00173478	3480/1958/3091	3
BP	GO:0045066	regulatory T cell differentiation	3/86	36/18800	0.000591681	0.00328723	0.00173478	604/2309/8651	3
BP	GO:0018105	peptidyl-serine phosphorylation	7/86	315/18800	0.000601132	0.00333418	0.00175956	7422/3320/7150/5743/3569/6446/6850	7
BP	GO:0001558	regulation of cell growth	8/86	415/18800	0.000622559	0.00343995	0.00181538	1026/7422/604/998/6446/348/8835/3479	8
BP	GO:0098586	cellular response to virus	4/86	85/18800	0.000623291	0.00343995	0.00181538	3320/3569/7098/3091	4
BP	GO:2000106	regulation of leukocyte apoptotic process	4/86	85/18800	0.000623291	0.00343995	0.00181538	604/8660/3091/3707	4
BP	GO:0030902	hindbrain development	5/86	150/18800	0.000626623	0.00345263	0.00182207	3480/6753/1499/3309/1950	5
BP	GO:0071219	cellular response to molecule of bacterial origin	6/86	229/18800	0.000638773	0.00347868	0.00183582	4792/7538/1051/3569/5595/5054	6
BP	GO:0071356	cellular response to tumor necrosis factor	6/86	229/18800	0.000638773	0.00347868	0.00183582	4792/7538/2309/1050/6850/5595	6
BP	GO:0097529	myeloid leukocyte migration	6/86	229/18800	0.000638773	0.00347868	0.00183582	7422/3569/2321/6850/5595/5054	6
BP	GO:2000116	regulation of cysteine-type endopeptidase activity	6/86	229/18800	0.000638773	0.00347868	0.00183582	4609/7422/5743/3329/2876/6850	6
BP	GO:0010092	specification of animal organ identity	3/86	37/18800	0.000641769	0.00347868	0.00183582	6495/1499/4036	3
BP	GO:0055023	positive regulation of cardiac muscle tissue growth	3/86	37/18800	0.000641769	0.00347868	0.00183582	5292/6909/3479	3
BP	GO:0071276	cellular response to cadmium ion	3/86	37/18800	0.000641769	0.00347868	0.00183582	3725/5595/2353	3
BP	GO:0071542	dopaminergic neuron differentiation	3/86	37/18800	0.000641769	0.00347868	0.00183582	7422/1499/3091	3
BP	GO:0090218	positive regulation of lipid kinase activity	3/86	37/18800	0.000641769	0.00347868	0.00183582	998/2321/3667	3
BP	GO:1904358	positive regulation of telomere maintenance via telomere lengthening	3/86	37/18800	0.000641769	0.00347868	0.00183582	5609/1499/5595	3
BP	GO:0045580	regulation of T cell differentiation	5/86	151/18800	0.000645777	0.00349473	0.00184429	604/2309/8651/6850/3707	5
BP	GO:0002312	B cell activation involved in immune response	4/86	86/18800	0.000651434	0.00351964	0.00185744	604/3569/3329/8741	4
BP	GO:0010594	regulation of endothelial cell migration	6/86	230/18800	0.00065351	0.00352515	0.00186035	7422/5743/3091/2896/348/1950	6
BP	GO:0016052	carbohydrate catabolic process	5/86	152/18800	0.000665367	0.00358332	0.00189104	4609/3643/3091/3479/3101	5
BP	GO:0045088	regulation of innate immune response	6/86	231/18800	0.00066851	0.00359445	0.00189692	3320/8651/5469/6850/2896/348	6
BP	GO:0015980	energy derivation by oxidation of organic compounds	7/86	321/18800	0.000671947	0.00360713	0.0019036	4609/3643/8660/3091/3479/3667/10891	7
BP	GO:0010232	vascular transport	4/86	87/18800	0.000680466	0.00364115	0.00192156	3643/9194/348/4036	4
BP	GO:0150104	transport across blood-brain barrier	4/86	87/18800	0.000680466	0.00364115	0.00192156	3643/9194/348/4036	4
BP	GO:0035051	cardiocyte differentiation	5/86	153/18800	0.000685399	0.00366168	0.00193239	150094/7422/998/5595/3479	5
BP	GO:0034644	cellular response to UV	4/86	88/18800	0.000710403	0.0037892	0.00199969	4609/1026/5743/5424	4
BP	GO:1905952	regulation of lipid localization	5/86	155/18800	0.000726814	0.00387055	0.00204262	4792/8660/3569/6850/348	5
BP	GO:0001656	metanephros development	4/86	89/18800	0.000741262	0.00392869	0.0020733	4609/1958/6495/1499	4
BP	GO:0007589	body fluid secretion	4/86	89/18800	0.000741262	0.00392869	0.0020733	7422/5469/3091/8835	4
BP	GO:0106027	neuron projection organization	4/86	89/18800	0.000741262	0.00392869	0.0020733	3643/3480/998/348	4
BP	GO:0002703	regulation of leukocyte mediated immunity	6/86	236/18800	0.00074756	0.00394672	0.00208282	604/3569/7098/3329/6850/8741	6
BP	GO:0030595	leukocyte chemotaxis	6/86	236/18800	0.00074756	0.00394672	0.00208282	7422/3569/2321/6850/5595/5054	6
BP	GO:0008643	carbohydrate transport	5/86	156/18800	0.00074821	0.00394672	0.00208282	4609/3643/8660/3479/3667	5
BP	GO:0014904	myotube cell development	3/86	39/18800	0.000749882	0.0039493	0.00208418	6495/2876/3479	3
BP	GO:0043010	camera-type eye development	7/86	330/18800	0.000790442	0.00415635	0.00219345	3725/7422/5469/6909/1499/2321/3091	7
BP	GO:0046631	alpha-beta T cell activation	5/86	158/18800	0.000792412	0.00416016	0.00219546	604/3569/8651/6850/3707	5
BP	GO:0014909	smooth muscle cell migration	4/86	91/18800	0.000805803	0.0042172	0.00222556	4609/4303/3479/5054	4
BP	GO:0072080	nephron tubule development	4/86	91/18800	0.000805803	0.0042172	0.00222556	4609/7422/6495/1499	4
BP	GO:0035966	response to topologically incorrect protein	5/86	160/18800	0.000838536	0.00437992	0.00231144	3320/9531/1191/3329/3309	5
BP	GO:0002065	columnar/cuboidal epithelial cell differentiation	4/86	92/18800	0.000839518	0.00437992	0.00231144	1051/406/3091/5054	4
BP	GO:0032733	positive regulation of interleukin-10 production	3/86	41/18800	0.000868939	0.0045193	0.00238499	3569/3329/6850	3
BP	GO:0060421	positive regulation of heart growth	3/86	41/18800	0.000868939	0.0045193	0.00238499	5292/6909/3479	3
BP	GO:0060993	kidney morphogenesis	4/86	93/18800	0.000874216	0.00453967	0.00239574	4609/7422/6495/1499	4
BP	GO:0042113	B cell activation	7/86	336/18800	0.000878228	0.00455342	0.002403	1026/604/8660/3569/3329/6850/8741	7
BP	GO:0001837	epithelial to mesenchymal transition	5/86	162/18800	0.000886636	0.00458989	0.00242224	2042/3569/6615/1499/3091	5
BP	GO:0043587	tongue morphogenesis	2/86	10/18800	0.000908832	0.00464645	0.00245209	6495/1499	2
BP	GO:0060439	trachea morphogenesis	2/86	10/18800	0.000908832	0.00464645	0.00245209	1499/5595	2
BP	GO:0072203	cell proliferation involved in metanephros development	2/86	10/18800	0.000908832	0.00464645	0.00245209	4609/1958	2
BP	GO:0018209	peptidyl-serine modification	7/86	338/18800	0.000909143	0.00464645	0.00245209	7422/3320/7150/5743/3569/6446/6850	7
BP	GO:0001657	ureteric bud development	4/86	94/18800	0.000909914	0.00464645	0.00245209	4609/7422/6495/1499	4
BP	GO:0002690	positive regulation of leukocyte chemotaxis	4/86	94/18800	0.000909914	0.00464645	0.00245209	7422/3569/5595/5054	4
BP	GO:0061326	renal tubule development	4/86	94/18800	0.000909914	0.00464645	0.00245209	4609/7422/6495/1499	4
BP	GO:1901655	cellular response to ketone	4/86	94/18800	0.000909914	0.00464645	0.00245209	4609/3480/2309/6446	4
BP	GO:0051960	regulation of nervous system development	8/86	440/18800	0.000910087	0.00464645	0.00245209	4609/7422/3569/8553/406/1499/3091/4036	8
BP	GO:0014911	positive regulation of smooth muscle cell migration	3/86	42/18800	0.000932703	0.00471863	0.00249018	4609/4303/3479	3
BP	GO:0030890	positive regulation of B cell proliferation	3/86	42/18800	0.000932703	0.00471863	0.00249018	1026/604/8660	3
BP	GO:0031670	cellular response to nutrient	3/86	42/18800	0.000932703	0.00471863	0.00249018	5292/5469/8074	3
BP	GO:0032735	positive regulation of interleukin-12 production	3/86	42/18800	0.000932703	0.00471863	0.00249018	7098/3329/6850	3
BP	GO:0050999	regulation of nitric-oxide synthase activity	3/86	42/18800	0.000932703	0.00471863	0.00249018	3091/1268/348	3
BP	GO:0071354	cellular response to interleukin-6	3/86	42/18800	0.000932703	0.00471863	0.00249018	3569/1050/8074	3
BP	GO:0046661	male sex differentiation	5/86	164/18800	0.000936762	0.004732	0.00249724	3643/7098/1499/4521/4036	5
BP	GO:0014033	neural crest cell differentiation	4/86	95/18800	0.000946627	0.00476022	0.00251213	998/6495/3091/5595	4
BP	GO:0072163	mesonephric epithelium development	4/86	95/18800	0.000946627	0.00476022	0.00251213	4609/7422/6495/1499	4
BP	GO:0072164	mesonephric tubule development	4/86	95/18800	0.000946627	0.00476022	0.00251213	4609/7422/6495/1499	4
BP	GO:0015850	organic hydroxy compound transport	6/86	248/18800	0.000966857	0.00485464	0.00256196	4609/9194/1191/1268/6850/348	6
BP	GO:0030316	osteoclast differentiation	4/86	96/18800	0.000984371	0.00493516	0.00260445	1051/7098/1499/2353	4
BP	GO:0001959	regulation of cytokine-mediated signaling pathway	5/86	166/18800	0.00098897	0.00495078	0.0026127	3569/8651/5469/3091/6850	5
BP	GO:1903829	positive regulation of protein localization	8/86	446/18800	0.00099292	0.00496311	0.00261921	9531/5743/8660/2042/998/3091/3479/1950	8
BP	GO:0006775	fat-soluble vitamin metabolic process	3/86	43/18800	0.000999359	0.00497297	0.00262441	6615/8074/4036	3
BP	GO:0014002	astrocyte development	3/86	43/18800	0.000999359	0.00497297	0.00262441	3569/712/2896	3
BP	GO:0071364	cellular response to epidermal growth factor stimulus	3/86	43/18800	0.000999359	0.00497297	0.00262441	4609/7538/5469	3
BP	GO:0003205	cardiac chamber development	5/86	167/18800	0.00101587	0.00504761	0.0026638	3480/5469/6909/3091/4036	5
BP	GO:0032755	positive regulation of interleukin-6 production	4/86	97/18800	0.00102316	0.00506124	0.00267099	3569/7098/3329/6850	4
BP	GO:0044264	cellular polysaccharide metabolic process	4/86	97/18800	0.00102316	0.00506124	0.00267099	3643/8660/3479/3667	4
BP	GO:2001237	negative regulation of extrinsic apoptotic signaling pathway	4/86	97/18800	0.00102316	0.00506124	0.00267099	4170/2876/3479/5054	4
BP	GO:0007265	Ras protein signal transduction	7/86	347/18800	0.00105907	0.00523111	0.00276064	3725/1026/604/998/348/3707/3479	7
BP	GO:0032479	regulation of type I interferon production	4/86	98/18800	0.00106302	0.00523512	0.00276275	3320/7098/3329/6850	4
BP	GO:0032606	type I interferon production	4/86	98/18800	0.00106302	0.00523512	0.00276275	3320/7098/3329/6850	4
BP	GO:0014009	glial cell proliferation	3/86	44/18800	0.00106896	0.00524889	0.00277002	4609/1191/3569	3
BP	GO:0045840	positive regulation of mitotic nuclear division	3/86	44/18800	0.00106896	0.00524889	0.00277002	3643/3479/1950	3
BP	GO:0048639	positive regulation of developmental growth	5/86	169/18800	0.0010713	0.00525268	0.00277202	7422/3643/5292/6909/3479	5
BP	GO:0031214	biomineral tissue development	5/86	170/18800	0.00109984	0.00535931	0.00282829	1051/5743/3091/3479/8074	5
BP	GO:0001823	mesonephros development	4/86	99/18800	0.00110395	0.00535931	0.00282829	4609/7422/6495/1499	4
BP	GO:0045639	positive regulation of myeloid cell differentiation	4/86	99/18800	0.00110395	0.00535931	0.00282829	2309/5469/3091/2353	4
BP	GO:0001660	fever generation	2/86	11/18800	0.00110749	0.00535931	0.00282829	5743/1268	2
BP	GO:0032000	positive regulation of fatty acid beta-oxidation	2/86	11/18800	0.00110749	0.00535931	0.00282829	8660/3667	2
BP	GO:0070561	vitamin D receptor signaling pathway	2/86	11/18800	0.00110749	0.00535931	0.00282829	5292/5469	2
BP	GO:0071394	cellular response to testosterone stimulus	2/86	11/18800	0.00110749	0.00535931	0.00282829	4609/3480	2
BP	GO:0086100	endothelin receptor signaling pathway	2/86	11/18800	0.00110749	0.00535931	0.00282829	998/6495	2
BP	GO:1990440	positive regulation of transcription from RNA polymerase II promoter in response to endoplasmic reticulum stress	2/86	11/18800	0.00110749	0.00535931	0.00282829	1051/3309	2
BP	GO:0051099	positive regulation of binding	5/86	171/18800	0.00112895	0.00545521	0.0028789	4609/1499/348/3479/1950	5
BP	GO:0045927	positive regulation of growth	6/86	256/18800	0.00113853	0.00547411	0.00288888	7422/3643/5292/998/6909/3479	6
BP	GO:0002861	regulation of inflammatory response to antigenic stimulus	3/86	45/18800	0.00114155	0.00547411	0.00288888	2876/1268/6850	3
BP	GO:0008631	intrinsic apoptotic signaling pathway in response to oxidative stress	3/86	45/18800	0.00114155	0.00547411	0.00288888	4170/2876/3091	3
BP	GO:0048538	thymus development	3/86	45/18800	0.00114155	0.00547411	0.00288888	6495/1499/5595	3
BP	GO:1904646	cellular response to amyloid-beta	3/86	45/18800	0.00114155	0.00547411	0.00288888	3480/2309/3479	3
BP	GO:0052547	regulation of peptidase activity	8/86	456/18800	0.00114435	0.00547411	0.00288888	4609/7422/5743/3329/2876/6850/2896/5054	8
BP	GO:0014013	regulation of gliogenesis	4/86	100/18800	0.00114597	0.00547411	0.00288888	4609/3569/1499/4036	4
BP	GO:0042100	B cell proliferation	4/86	100/18800	0.00114597	0.00547411	0.00288888	1026/604/8660/3329	4
BP	GO:0032635	interleukin-6 production	5/86	172/18800	0.00115862	0.00551085	0.00290827	1051/3569/7098/3329/6850	5
BP	GO:0032675	regulation of interleukin-6 production	5/86	172/18800	0.00115862	0.00551085	0.00290827	1051/3569/7098/3329/6850	5
BP	GO:0110148	biomineralization	5/86	172/18800	0.00115862	0.00551085	0.00290827	1051/5743/3091/3479/8074	5
BP	GO:0002443	leukocyte mediated immunity	8/86	457/18800	0.00116045	0.00551174	0.00290873	604/1191/3569/7098/712/3329/6850/8741	8
BP	GO:0002697	regulation of immune effector process	7/86	353/18800	0.00116939	0.00554628	0.00292696	604/3569/7098/3329/6850/2896/8741	7
BP	GO:0003002	regionalization	7/86	354/18800	0.00118862	0.00561589	0.0029637	2114/8553/6615/712/6495/1499/4036	7
BP	GO:0007259	receptor signaling pathway via JAK-STAT	5/86	173/18800	0.00118886	0.00561589	0.0029637	3569/8651/8835/3479/1950	5
BP	GO:0051702	biological process involved in interaction with symbiont	4/86	101/18800	0.00118911	0.00561589	0.0029637	3725/3329/2876/348	4
BP	GO:0022411	cellular component disassembly	8/86	460/18800	0.00120986	0.00570584	0.00301117	4609/3643/3480/3569/712/3091/56648/7153	8
BP	GO:0070741	response to interleukin-6	3/86	46/18800	0.00121718	0.00572416	0.00302084	3569/1050/8074	3
BP	GO:0090199	regulation of release of cytochrome c from mitochondria	3/86	46/18800	0.00121718	0.00572416	0.00302084	1191/2876/3479	3
BP	GO:0042770	signal transduction in response to DNA damage	5/86	174/18800	0.00121969	0.0057279	0.00302281	1026/2309/6615/4303/3090	5
BP	GO:0061448	connective tissue development	6/86	260/18800	0.00123269	0.00575975	0.00303962	1958/6615/1499/3091/5595/10891	6
BP	GO:0010717	regulation of epithelial to mesenchymal transition	4/86	102/18800	0.00123337	0.00575975	0.00303962	2042/3569/6615/1499	4
BP	GO:0032677	regulation of interleukin-8 production	4/86	102/18800	0.00123337	0.00575975	0.00303962	3569/7098/6850/5054	4
BP	GO:0062014	negative regulation of small molecule metabolic process	4/86	102/18800	0.00123337	0.00575975	0.00303962	150094/6615/1268/348	4
BP	GO:0006694	steroid biosynthetic process	5/86	175/18800	0.0012511	0.00582626	0.00307472	3480/1958/6615/5469/348	5
BP	GO:0043534	blood vessel endothelial cell migration	5/86	175/18800	0.0012511	0.00582626	0.00307472	7422/5743/2876/3091/348	5
BP	GO:0050730	regulation of peptidyl-tyrosine phosphorylation	6/86	261/18800	0.00125714	0.00584622	0.00308525	7422/3569/8651/6850/3479/1950	6
BP	GO:0032637	interleukin-8 production	4/86	103/18800	0.00127877	0.0059057	0.00311664	3569/7098/6850/5054	4
BP	GO:0032760	positive regulation of tumor necrosis factor production	4/86	103/18800	0.00127877	0.0059057	0.00311664	1191/3569/7098/6850	4
BP	GO:0042102	positive regulation of T cell proliferation	4/86	103/18800	0.00127877	0.0059057	0.00311664	3569/6850/3485/3479	4
BP	GO:0071103	DNA conformation change	4/86	103/18800	0.00127877	0.0059057	0.00311664	7150/6117/8940/7153	4
BP	GO:1901796	regulation of signal transduction by p53 class mediator	4/86	103/18800	0.00127877	0.0059057	0.00311664	4609/6615/6446/3090	4
BP	GO:0031056	regulation of histone modification	5/86	176/18800	0.00128311	0.00591755	0.00312289	7422/604/1499/5595/10891	5
BP	GO:0002673	regulation of acute inflammatory response	3/86	47/18800	0.00129589	0.00595184	0.00314099	5743/3569/1268	3
BP	GO:0034198	cellular response to amino acid starvation	3/86	47/18800	0.00129589	0.00595184	0.00314099	1026/7351/5595	3
BP	GO:1905953	negative regulation of lipid localization	3/86	47/18800	0.00129589	0.00595184	0.00314099	4792/8660/3569	3
BP	GO:0031650	regulation of heat generation	2/86	12/18800	0.00132505	0.00603722	0.00318605	5743/1268	2
BP	GO:0048680	positive regulation of axon regeneration	2/86	12/18800	0.00132505	0.00603722	0.00318605	3480/2896	2
BP	GO:0061517	macrophage proliferation	2/86	12/18800	0.00132505	0.00603722	0.00318605	1191/5595	2
BP	GO:0090209	negative regulation of triglyceride metabolic process	2/86	12/18800	0.00132505	0.00603722	0.00318605	150094/348	2
BP	GO:0097201	negative regulation of transcription from RNA polymerase II promoter in response to stress	2/86	12/18800	0.00132505	0.00603722	0.00318605	3725/9531	2
BP	GO:0019218	regulation of steroid metabolic process	4/86	104/18800	0.00132533	0.00603722	0.00318605	3480/1958/6615/348	4
BP	GO:0060759	regulation of response to cytokine stimulus	5/86	178/18800	0.00134894	0.00613639	0.00323839	3569/8651/5469/3091/6850	5
BP	GO:0051091	positive regulation of DNA-binding transcription factor activity	6/86	265/18800	0.00135866	0.00617221	0.00325729	7422/1191/3569/7098/1499/10891	6
BP	GO:0045833	negative regulation of lipid metabolic process	4/86	105/18800	0.00137306	0.00620823	0.00327629	150094/6615/1268/348	4
BP	GO:0046425	regulation of receptor signaling pathway via JAK-STAT	4/86	105/18800	0.00137306	0.00620823	0.00327629	3569/8651/8835/1950	4
BP	GO:0046634	regulation of alpha-beta T cell activation	4/86	105/18800	0.00137306	0.00620823	0.00327629	604/8651/6850/3707	4
BP	GO:0010543	regulation of platelet activation	3/86	48/18800	0.00137775	0.00620823	0.00327629	3569/6850/348	3
BP	GO:1901985	positive regulation of protein acetylation	3/86	48/18800	0.00137775	0.00620823	0.00327629	406/5595/10891	3
BP	GO:1902003	regulation of amyloid-beta formation	3/86	48/18800	0.00137775	0.00620823	0.00327629	1191/348/3479	3
BP	GO:0090596	sensory organ morphogenesis	6/86	266/18800	0.001385	0.00623248	0.00328909	7422/6495/6909/1499/3091/5595	6
BP	GO:0002833	positive regulation of response to biotic stimulus	5/86	180/18800	0.00141723	0.00636897	0.00336113	3320/3329/5469/6850/2896	5
BP	GO:0019395	fatty acid oxidation	4/86	106/18800	0.00142198	0.00637316	0.00336333	8660/1268/3667/10891	4
BP	GO:0051341	regulation of oxidoreductase activity	4/86	106/18800	0.00142198	0.00637316	0.00336333	3091/1268/348/8074	4
BP	GO:0031348	negative regulation of defense response	6/86	268/18800	0.00143883	0.00644003	0.00339862	7538/2876/6850/2896/348/3479	6
BP	GO:0045619	regulation of lymphocyte differentiation	5/86	181/18800	0.00145232	0.00646917	0.003414	604/2309/8651/6850/3707	5
BP	GO:0002762	negative regulation of myeloid leukocyte differentiation	3/86	49/18800	0.00146278	0.00646917	0.003414	4609/7098/1499	3
BP	GO:0010656	negative regulation of muscle cell apoptotic process	3/86	49/18800	0.00146278	0.00646917	0.003414	9531/3480/3479	3
BP	GO:0030225	macrophage differentiation	3/86	49/18800	0.00146278	0.00646917	0.003414	7422/998/1050	3
BP	GO:0035094	response to nicotine	3/86	49/18800	0.00146278	0.00646917	0.003414	3480/2876/1268	3
BP	GO:0043330	response to exogenous dsRNA	3/86	49/18800	0.00146278	0.00646917	0.003414	4792/7098/5595	3
BP	GO:0045058	T cell selection	3/86	49/18800	0.00146278	0.00646917	0.003414	3569/6850/3707	3
BP	GO:1990928	response to amino acid starvation	3/86	49/18800	0.00146278	0.00646917	0.003414	1026/7351/5595	3
BP	GO:2000772	regulation of cellular senescence	3/86	49/18800	0.00146278	0.00646917	0.003414	604/406/6909	3
BP	GO:0008637	apoptotic mitochondrial changes	4/86	107/18800	0.00147211	0.00648465	0.00342217	1191/3329/2876/3479	4
BP	GO:0033138	positive regulation of peptidyl-serine phosphorylation	4/86	107/18800	0.00147211	0.00648465	0.00342217	7422/3320/5743/3569	4
BP	GO:1903557	positive regulation of tumor necrosis factor superfamily cytokine production	4/86	107/18800	0.00147211	0.00648465	0.00342217	1191/3569/7098/6850	4
BP	GO:0051348	negative regulation of transferase activity	6/86	270/18800	0.00149425	0.00656488	0.00346451	7538/1026/8660/1050/4085/348	6
BP	GO:0051962	positive regulation of nervous system development	6/86	270/18800	0.00149425	0.00656488	0.00346451	4609/7422/3569/1499/3091/4036	6
BP	GO:2000060	positive regulation of ubiquitin-dependent protein catabolic process	4/86	108/18800	0.00152345	0.00668437	0.00352757	1191/9978/1050/1950	4
BP	GO:0002460	adaptive immune response based on somatic recombination of immune receptors built from immunoglobulin superfamily domains	7/86	370/18800	0.00153159	0.00671125	0.00354176	4791/604/1191/3569/712/3329/8741	7
BP	GO:0034332	adherens junction organization	3/86	50/18800	0.00155104	0.00676099	0.00356801	7422/998/1499	3
BP	GO:0042149	cellular response to glucose starvation	3/86	50/18800	0.00155104	0.00676099	0.00356801	150094/2309/3309	3
BP	GO:0043457	regulation of cellular respiration	3/86	50/18800	0.00155104	0.00676099	0.00356801	4609/3091/10891	3
BP	GO:0046638	positive regulation of alpha-beta T cell differentiation	3/86	50/18800	0.00155104	0.00676099	0.00356801	8651/6850/3707	3
BP	GO:0070572	positive regulation of neuron projection regeneration	2/86	13/18800	0.00156131	0.00677096	0.00357327	3480/2896	2
BP	GO:0110096	cellular response to aldehyde	2/86	13/18800	0.00156131	0.00677096	0.00357327	3480/6446	2
BP	GO:1905907	negative regulation of amyloid fibril formation	2/86	13/18800	0.00156131	0.00677096	0.00357327	1191/348	2
BP	GO:0097696	receptor signaling pathway via STAT	5/86	184/18800	0.00156144	0.00677096	0.00357327	3569/8651/8835/3479/1950	5
BP	GO:0032526	response to retinoic acid	4/86	109/18800	0.00157603	0.00682538	0.00360199	4609/2042/6909/3485	4
BP	GO:0046034	ATP metabolic process	6/86	273/18800	0.00158042	0.00683554	0.00360735	4609/3643/3091/3479/3101/10891	6
BP	GO:0010823	negative regulation of mitochondrion organization	3/86	51/18800	0.00164257	0.00708596	0.00373951	1191/2876/3479	3
BP	GO:0060688	regulation of morphogenesis of a branching structure	3/86	51/18800	0.00164257	0.00708596	0.00373951	7422/6495/1499	3
BP	GO:0044282	small molecule catabolic process	7/86	376/18800	0.00167847	0.00723152	0.00381632	8660/4521/1268/348/3101/3667/8074	7
BP	GO:0001938	positive regulation of endothelial cell proliferation	4/86	111/18800	0.00168496	0.00724076	0.0038212	3725/7422/3091/1950	4
BP	GO:0072009	nephron epithelium development	4/86	111/18800	0.00168496	0.00724076	0.0038212	4609/7422/6495/1499	4
BP	GO:0002204	somatic recombination of immunoglobulin genes involved in immune response	3/86	52/18800	0.00173741	0.00739951	0.00390498	604/3329/8741	3
BP	GO:0002208	somatic diversification of immunoglobulins involved in immune response	3/86	52/18800	0.00173741	0.00739951	0.00390498	604/3329/8741	3
BP	GO:0010874	regulation of cholesterol efflux	3/86	52/18800	0.00173741	0.00739951	0.00390498	4792/348/1950	3
BP	GO:0031103	axon regeneration	3/86	52/18800	0.00173741	0.00739951	0.00390498	3725/3480/2896	3
BP	GO:0032206	positive regulation of telomere maintenance	3/86	52/18800	0.00173741	0.00739951	0.00390498	5609/1499/5595	3
BP	GO:0045190	isotype switching	3/86	52/18800	0.00173741	0.00739951	0.00390498	604/3329/8741	3
BP	GO:0046622	positive regulation of organ growth	3/86	52/18800	0.00173741	0.00739951	0.00390498	5292/6909/3479	3
BP	GO:0034440	lipid oxidation	4/86	112/18800	0.00174134	0.00740678	0.00390881	8660/1268/3667/10891	4
BP	GO:0001654	eye development	7/86	379/18800	0.00175592	0.00745932	0.00393654	3725/7422/5469/6909/1499/2321/3091	7
BP	GO:0006260	DNA replication	6/86	280/18800	0.00179621	0.00758447	0.00400259	604/7150/6117/998/5424/1950	6
BP	GO:0050731	positive regulation of peptidyl-tyrosine phosphorylation	5/86	190/18800	0.00179763	0.00758447	0.00400259	7422/3569/6850/3479/1950	5
BP	GO:0061136	regulation of proteasomal protein catabolic process	5/86	190/18800	0.00179763	0.00758447	0.00400259	1191/9978/1050/2876/348	5
BP	GO:1901654	response to ketone	5/86	190/18800	0.00179763	0.00758447	0.00400259	4609/3480/2309/6446/2353	5
BP	GO:0002526	acute inflammatory response	4/86	113/18800	0.00179901	0.00758447	0.00400259	1051/5743/3569/1268	4
BP	GO:0031623	receptor internalization	4/86	113/18800	0.00179901	0.00758447	0.00400259	7422/3643/6850/1950	4
BP	GO:0002467	germinal center formation	2/86	14/18800	0.00181613	0.00759906	0.00401029	4791/604	2
BP	GO:0002903	negative regulation of B cell apoptotic process	2/86	14/18800	0.00181613	0.00759906	0.00401029	604/8660	2
BP	GO:0044849	estrous cycle	2/86	14/18800	0.00181613	0.00759906	0.00401029	3480/1958	2
BP	GO:1901722	regulation of cell proliferation involved in kidney development	2/86	14/18800	0.00181613	0.00759906	0.00401029	4609/1958	2
BP	GO:1901857	positive regulation of cellular respiration	2/86	14/18800	0.00181613	0.00759906	0.00401029	4609/10891	2
BP	GO:2001171	positive regulation of ATP biosynthetic process	2/86	14/18800	0.00181613	0.00759906	0.00401029	4609/10891	2
BP	GO:0010718	positive regulation of epithelial to mesenchymal transition	3/86	53/18800	0.00183561	0.00765182	0.00403813	3569/6615/1499	3
BP	GO:0032210	regulation of telomere maintenance via telomerase	3/86	53/18800	0.00183561	0.00765182	0.00403813	5609/1499/5595	3
BP	GO:0072132	mesenchyme morphogenesis	3/86	53/18800	0.00183561	0.00765182	0.00403813	4609/6615/6909	3
BP	GO:0042303	molting cycle	4/86	114/18800	0.001858	0.00772586	0.0040772	5743/6615/406/1499	4
BP	GO:0042633	hair cycle	4/86	114/18800	0.001858	0.00772586	0.0040772	5743/6615/406/1499	4
BP	GO:0045664	regulation of neuron differentiation	5/86	192/18800	0.00188188	0.00781544	0.00412448	604/2309/6495/5469/8835	5
BP	GO:0050900	leukocyte migration	7/86	384/18800	0.00189116	0.0078442	0.00413965	7422/3569/998/2321/6850/5595/5054	7
BP	GO:0021782	glial cell development	4/86	115/18800	0.00191832	0.00793713	0.0041887	1191/3569/712/2896	4
BP	GO:1990748	cellular detoxification	4/86	115/18800	0.00191832	0.00793713	0.0041887	5292/5743/2876/348	4
BP	GO:0002695	negative regulation of leukocyte activation	5/86	193/18800	0.00192508	0.00795526	0.00419826	604/1051/8651/1268/2896	5
BP	GO:0048599	oocyte development	3/86	54/18800	0.00193721	0.00798562	0.00421429	2309/1499/3479	3
BP	GO:1903202	negative regulation of oxidative stress-induced cell death	3/86	54/18800	0.00193721	0.00798562	0.00421429	2876/1499/3091	3
BP	GO:0010498	proteasomal protein catabolic process	8/86	496/18800	0.00194487	0.00800729	0.00422572	1191/9978/406/1050/2876/1499/3309/348	8
BP	GO:0002366	leukocyte activation involved in immune response	6/86	285/18800	0.00196355	0.00807423	0.00426105	604/3569/3329/6850/2896/8741	6
BP	GO:0045786	negative regulation of cell cycle	7/86	387/18800	0.00197611	0.00811589	0.00428304	1026/604/5743/4303/1050/1499/4085	7
BP	GO:1904892	regulation of receptor signaling pathway via STAT	4/86	116/18800	0.00197998	0.00812181	0.00428616	3569/8651/8835/1950	4
BP	GO:1902991	regulation of amyloid precursor protein catabolic process	3/86	55/18800	0.00204225	0.00835672	0.00441013	1191/348/3479	3
BP	GO:1904645	response to amyloid-beta	3/86	55/18800	0.00204225	0.00835672	0.00441013	3480/2309/3479	3
BP	GO:0032488	Cdc42 protein signal transduction	2/86	15/18800	0.00208931	0.00848688	0.00447882	998/348	2
BP	GO:0061307	cardiac neural crest cell differentiation involved in heart development	2/86	15/18800	0.00208931	0.00848688	0.00447882	998/5595	2
BP	GO:0061308	cardiac neural crest cell development involved in heart development	2/86	15/18800	0.00208931	0.00848688	0.00447882	998/5595	2
BP	GO:0070316	regulation of G0 to G1 transition	2/86	15/18800	0.00208931	0.00848688	0.00447882	4303/5469	2
BP	GO:0072075	metanephric mesenchyme development	2/86	15/18800	0.00208931	0.00848688	0.00447882	4609/6495	2
BP	GO:1902563	regulation of neutrophil activation	2/86	15/18800	0.00208931	0.00848688	0.00447882	6850/2896	2
BP	GO:0002263	cell activation involved in immune response	6/86	289/18800	0.00210572	0.00854313	0.00450851	604/3569/3329/6850/2896/8741	6
BP	GO:0001836	release of cytochrome c from mitochondria	3/86	56/18800	0.00215077	0.00869423	0.00458824	1191/2876/3479	3
BP	GO:0034205	amyloid-beta formation	3/86	56/18800	0.00215077	0.00869423	0.00458824	1191/348/3479	3
BP	GO:0043331	response to dsRNA	3/86	56/18800	0.00215077	0.00869423	0.00458824	4792/7098/5595	3
BP	GO:0071674	mononuclear cell migration	5/86	199/18800	0.00219969	0.00888122	0.00468693	3569/998/2321/5595/5054	5
BP	GO:0051222	positive regulation of protein transport	6/86	293/18800	0.00225556	0.00909577	0.00480015	9531/5743/8660/998/3091/3479	6
BP	GO:0070228	regulation of lymphocyte apoptotic process	3/86	57/18800	0.00226282	0.00911404	0.0048098	604/8660/3091	3
BP	GO:0030282	bone mineralization	4/86	121/18800	0.00230898	0.0092776	0.00489611	5743/3091/3479/8074	4
BP	GO:0071482	cellular response to light stimulus	4/86	121/18800	0.00230898	0.0092776	0.00489611	4609/1026/5743/5424	4
BP	GO:0009994	oocyte differentiation	3/86	58/18800	0.00237842	0.00945205	0.00498817	2309/1499/3479	3
BP	GO:0048010	vascular endothelial growth factor receptor signaling pathway	3/86	58/18800	0.00237842	0.00945205	0.00498817	7422/2321/3091	3
BP	GO:0060135	maternal process involved in female pregnancy	3/86	58/18800	0.00237842	0.00945205	0.00498817	5743/5469/1268	3
BP	GO:0014902	myotube differentiation	4/86	122/18800	0.00237903	0.00945205	0.00498817	150094/6495/2876/3479	4
BP	GO:0048593	camera-type eye morphogenesis	4/86	122/18800	0.00237903	0.00945205	0.00498817	7422/6909/1499/3091	4
BP	GO:0001780	neutrophil homeostasis	2/86	16/18800	0.00238071	0.00945205	0.00498817	3569/3707	2
BP	GO:0031649	heat generation	2/86	16/18800	0.00238071	0.00945205	0.00498817	5743/1268	2
BP	GO:0060330	regulation of response to interferon-gamma	2/86	16/18800	0.00238071	0.00945205	0.00498817	8651/5469	2
BP	GO:0060334	regulation of interferon-gamma-mediated signaling pathway	2/86	16/18800	0.00238071	0.00945205	0.00498817	8651/5469	2
BP	GO:1905906	regulation of amyloid fibril formation	2/86	16/18800	0.00238071	0.00945205	0.00498817	1191/348	2
BP	GO:0043254	regulation of protein-containing complex assembly	7/86	401/18800	0.00241245	0.00956672	0.00504869	7422/3320/1191/998/3309/6850/348	7
BP	GO:0001952	regulation of cell-matrix adhesion	4/86	123/18800	0.00245052	0.00969467	0.00511621	7422/604/2042/5054	4
BP	GO:0097237	cellular response to toxic substance	4/86	123/18800	0.00245052	0.00969467	0.00511621	5292/5743/2876/348	4
BP	GO:0010574	regulation of vascular endothelial growth factor production	3/86	59/18800	0.00249762	0.00983438	0.00518994	5743/3569/3091	3
BP	GO:0031102	neuron projection regeneration	3/86	59/18800	0.00249762	0.00983438	0.00518994	3725/3480/2896	3
BP	GO:0051353	positive regulation of oxidoreductase activity	3/86	59/18800	0.00249762	0.00983438	0.00518994	3091/348/8074	3
BP	GO:0051785	positive regulation of nuclear division	3/86	59/18800	0.00249762	0.00983438	0.00518994	3643/3479/1950	3
BP	GO:0001838	embryonic epithelial tube formation	4/86	124/18800	0.00252349	0.0099012	0.0052252	6495/1499/3091/4036	4
BP	GO:0002688	regulation of leukocyte chemotaxis	4/86	124/18800	0.00252349	0.0099012	0.0052252	7422/3569/5595/5054	4
BP	GO:0051224	negative regulation of protein transport	4/86	124/18800	0.00252349	0.0099012	0.0052252	9531/7351/348/3667	4
BP	GO:0016447	somatic recombination of immunoglobulin gene segments	3/86	60/18800	0.00262046	0.0102576	0.00541327	604/3329/8741	3
BP	GO:0046888	negative regulation of hormone secretion	3/86	60/18800	0.00262046	0.0102576	0.00541327	7351/3667/8074	3
BP	GO:0001822	kidney development	6/86	303/18800	0.00266538	0.0104083	0.00549281	4609/7422/1958/6495/1499/4036	6
BP	GO:0003206	cardiac chamber morphogenesis	4/86	126/18800	0.00267387	0.0104083	0.00549281	5469/6909/3091/4036	4
BP	GO:0043117	positive regulation of vascular permeability	2/86	17/18800	0.00269013	0.0104083	0.00549281	7422/348	2
BP	GO:0051412	response to corticosterone	2/86	17/18800	0.00269013	0.0104083	0.00549281	2309/2353	2
BP	GO:0055089	fatty acid homeostasis	2/86	17/18800	0.00269013	0.0104083	0.00549281	348/5424	2
BP	GO:0060252	positive regulation of glial cell proliferation	2/86	17/18800	0.00269013	0.0104083	0.00549281	4609/3569	2
BP	GO:0061548	ganglion development	2/86	17/18800	0.00269013	0.0104083	0.00549281	6495/1499	2
BP	GO:0090399	replicative senescence	2/86	17/18800	0.00269013	0.0104083	0.00549281	1026/5054	2
BP	GO:0090594	inflammatory response to wounding	2/86	17/18800	0.00269013	0.0104083	0.00549281	3091/2896	2
BP	GO:1904355	positive regulation of telomere capping	2/86	17/18800	0.00269013	0.0104083	0.00549281	5609/5595	2
BP	GO:0007405	neuroblast proliferation	3/86	61/18800	0.00274697	0.0105791	0.00558298	7422/1499/3091	3
BP	GO:0050994	regulation of lipid catabolic process	3/86	61/18800	0.00274697	0.0105791	0.00558298	8660/1268/3667	3
BP	GO:0051055	negative regulation of lipid biosynthetic process	3/86	61/18800	0.00274697	0.0105791	0.00558298	150094/6615/348	3
BP	GO:1904356	regulation of telomere maintenance via telomere lengthening	3/86	61/18800	0.00274697	0.0105791	0.00558298	5609/1499/5595	3
BP	GO:1904950	negative regulation of establishment of protein localization	4/86	128/18800	0.00283029	0.0108875	0.0057457	9531/7351/348/3667	4
BP	GO:0035904	aorta development	3/86	62/18800	0.00287719	0.0110551	0.00583418	6495/6909/4036	3
BP	GO:0006913	nucleocytoplasmic transport	6/86	308/18800	0.00289015	0.0110794	0.005847	4792/1026/9531/5743/5469/6850	6
BP	GO:0051169	nuclear transport	6/86	308/18800	0.00289015	0.0110794	0.005847	4792/1026/9531/5743/5469/6850	6
BP	GO:2000027	regulation of animal organ morphogenesis	4/86	129/18800	0.00291081	0.0111458	0.00588205	7422/998/6495/1499	4
BP	GO:1904951	positive regulation of establishment of protein localization	6/86	309/18800	0.00293675	0.0112323	0.00592769	9531/5743/8660/998/3091/3479	6
BP	GO:0072521	purine-containing compound metabolic process	7/86	416/18800	0.00295895	0.0113043	0.00596566	4609/3643/4521/3091/3479/3101/10891	7
BP	GO:0010573	vascular endothelial growth factor production	3/86	63/18800	0.00301115	0.0113332	0.00598091	5743/3569/3091	3
BP	GO:0032613	interleukin-10 production	3/86	63/18800	0.00301115	0.0113332	0.00598091	3569/3329/6850	3
BP	GO:0032615	interleukin-12 production	3/86	63/18800	0.00301115	0.0113332	0.00598091	7098/3329/6850	3
BP	GO:0032653	regulation of interleukin-10 production	3/86	63/18800	0.00301115	0.0113332	0.00598091	3569/3329/6850	3
BP	GO:0032655	regulation of interleukin-12 production	3/86	63/18800	0.00301115	0.0113332	0.00598091	7098/3329/6850	3
BP	GO:0045453	bone resorption	3/86	63/18800	0.00301115	0.0113332	0.00598091	3569/1499/6850	3
BP	GO:0071806	protein transmembrane transport	3/86	63/18800	0.00301115	0.0113332	0.00598091	4170/3329/3309	3
BP	GO:0002281	macrophage activation involved in immune response	2/86	18/18800	0.00301743	0.0113332	0.00598091	6850/2896	2
BP	GO:0045116	protein neddylation	2/86	18/18800	0.00301743	0.0113332	0.00598091	9978/3091	2
BP	GO:0060263	regulation of respiratory burst	2/86	18/18800	0.00301743	0.0113332	0.00598091	3643/2896	2
BP	GO:0060438	trachea development	2/86	18/18800	0.00301743	0.0113332	0.00598091	1499/5595	2
BP	GO:0060602	branch elongation of an epithelium	2/86	18/18800	0.00301743	0.0113332	0.00598091	6495/5469	2
BP	GO:0060644	mammary gland epithelial cell differentiation	2/86	18/18800	0.00301743	0.0113332	0.00598091	1051/3091	2
BP	GO:0090190	positive regulation of branching involved in ureteric bud morphogenesis	2/86	18/18800	0.00301743	0.0113332	0.00598091	7422/6495	2
BP	GO:0150079	negative regulation of neuroinflammatory response	2/86	18/18800	0.00301743	0.0113332	0.00598091	2896/3479	2
BP	GO:0050808	synapse organization	7/86	419/18800	0.00307882	0.0115421	0.00609116	3643/3480/712/998/6495/1499/348	7
BP	GO:0072001	renal system development	6/86	312/18800	0.00307997	0.0115421	0.00609116	4609/7422/1958/6495/1499/4036	6
BP	GO:0016064	immunoglobulin mediated immune response	5/86	216/18800	0.00313262	0.0117131	0.00618142	604/1191/712/3329/8741	5
BP	GO:0030258	lipid modification	5/86	216/18800	0.00313262	0.0117131	0.00618142	8660/1268/348/3667/10891	5
BP	GO:0014015	positive regulation of gliogenesis	3/86	64/18800	0.00314889	0.0117477	0.00619964	4609/3569/4036	3
BP	GO:0030888	regulation of B cell proliferation	3/86	64/18800	0.00314889	0.0117477	0.00619964	1026/604/8660	3
BP	GO:0032874	positive regulation of stress-activated MAPK cascade	4/86	132/18800	0.00316174	0.0117824	0.00621799	7422/5609/7098/998	4
BP	GO:0010810	regulation of cell-substrate adhesion	5/86	217/18800	0.00319515	0.0118937	0.00627669	7422/604/2042/998/5054	5
BP	GO:0060326	cell chemotaxis	6/86	315/18800	0.00322835	0.0120039	0.00633485	7422/3569/2321/6850/5595/5054	6
BP	GO:0014823	response to activity	3/86	65/18800	0.00329045	0.012194	0.0064352	3569/3091/10891	3
BP	GO:0030858	positive regulation of epithelial cell differentiation	3/86	65/18800	0.00329045	0.012194	0.0064352	5469/1499/5054	3
BP	GO:0043954	cellular component maintenance	3/86	65/18800	0.00329045	0.012194	0.0064352	3643/3480/348	3
BP	GO:0019724	B cell mediated immunity	5/86	219/18800	0.00332291	0.0123007	0.00649149	604/1191/712/3329/8741	5
BP	GO:0006352	DNA-templated transcription, initiation	4/86	134/18800	0.003337	0.0123119	0.00649739	4609/3725/5469/10891	4
BP	GO:0070304	positive regulation of stress-activated protein kinase signaling cascade	4/86	134/18800	0.003337	0.0123119	0.00649739	7422/5609/7098/998	4
BP	GO:1903052	positive regulation of proteolysis involved in cellular protein catabolic process	4/86	134/18800	0.003337	0.0123119	0.00649739	1191/9978/1050/1950	4
BP	GO:0006837	serotonin transport	2/86	19/18800	0.00336243	0.0123511	0.0065181	1268/6850	2
BP	GO:0060977	coronary vasculature morphogenesis	2/86	19/18800	0.00336243	0.0123511	0.0065181	7422/4036	2
BP	GO:0072074	kidney mesenchyme development	2/86	19/18800	0.00336243	0.0123511	0.0065181	4609/6495	2
BP	GO:0072079	nephron tubule formation	2/86	19/18800	0.00336243	0.0123511	0.0065181	6495/1499	2
BP	GO:0052548	regulation of endopeptidase activity	7/86	426/18800	0.00337301	0.0123763	0.00653142	4609/7422/5743/3329/2876/6850/5054	7
BP	GO:0015849	organic acid transport	6/86	318/18800	0.00338202	0.0123958	0.00654168	4609/9194/8660/6850/348/4036	6
BP	GO:0015909	long-chain fatty acid transport	3/86	66/18800	0.00343585	0.0125244	0.00660953	8660/6850/348	3
BP	GO:0034605	cellular response to heat	3/86	66/18800	0.00343585	0.0125244	0.00660953	3320/9531/5743	3
BP	GO:0038034	signal transduction in absence of ligand	3/86	66/18800	0.00343585	0.0125244	0.00660953	4170/9531/2309	3
BP	GO:0050435	amyloid-beta metabolic process	3/86	66/18800	0.00343585	0.0125244	0.00660953	1191/348/3479	3
BP	GO:0097192	extrinsic apoptotic signaling pathway in absence of ligand	3/86	66/18800	0.00343585	0.0125244	0.00660953	4170/9531/2309	3
BP	GO:0032102	negative regulation of response to external stimulus	7/86	429/18800	0.00350548	0.0127642	0.00673612	7538/2876/6850/2896/348/3479/5054	7
BP	GO:0010508	positive regulation of autophagy	4/86	136/18800	0.00351877	0.0127987	0.00675429	9531/2309/3091/5595	4
BP	GO:0055021	regulation of cardiac muscle tissue growth	3/86	67/18800	0.00358514	0.0130259	0.0068742	5292/6909/3479	3
BP	GO:0010975	regulation of neuron projection development	7/86	431/18800	0.00359598	0.013051	0.00688749	7422/2042/3480/1268/3309/2896/348	7
BP	GO:0043586	tongue development	2/86	20/18800	0.00372496	0.0133882	0.00706542	6495/1499	2
BP	GO:0043691	reverse cholesterol transport	2/86	20/18800	0.00372496	0.0133882	0.00706542	1191/348	2
BP	GO:1900221	regulation of amyloid-beta clearance	2/86	20/18800	0.00372496	0.0133882	0.00706542	1191/348	2
BP	GO:1902074	response to salt	2/86	20/18800	0.00372496	0.0133882	0.00706542	3309/8074	2
BP	GO:1902176	negative regulation of oxidative stress-induced intrinsic apoptotic signaling pathway	2/86	20/18800	0.00372496	0.0133882	0.00706542	2876/3091	2
BP	GO:1903204	negative regulation of oxidative stress-induced neuron death	2/86	20/18800	0.00372496	0.0133882	0.00706542	1499/3091	2
BP	GO:1903209	positive regulation of oxidative stress-induced cell death	2/86	20/18800	0.00372496	0.0133882	0.00706542	4170/2309	2
BP	GO:1903978	regulation of microglial cell activation	2/86	20/18800	0.00372496	0.0133882	0.00706542	3569/2896	2
BP	GO:2001014	regulation of skeletal muscle cell differentiation	2/86	20/18800	0.00372496	0.0133882	0.00706542	6495/406	2
BP	GO:0042987	amyloid precursor protein catabolic process	3/86	68/18800	0.00373833	0.013393	0.00706795	1191/348/3479	3
BP	GO:0046854	phosphatidylinositol phosphate biosynthetic process	3/86	68/18800	0.00373833	0.013393	0.00706795	8651/8835/3707	3
BP	GO:0050709	negative regulation of protein secretion	3/86	68/18800	0.00373833	0.013393	0.00706795	7351/348/3667	3
BP	GO:0006986	response to unfolded protein	4/86	139/18800	0.00380388	0.0136132	0.00718418	3320/9531/3329/3309	4
BP	GO:0048588	developmental cell growth	5/86	227/18800	0.00387099	0.0138386	0.00730309	7422/3320/1499/348/3479	5
BP	GO:0016445	somatic diversification of immunoglobulins	3/86	69/18800	0.00389547	0.0138615	0.00731517	604/3329/8741	3
BP	GO:0033344	cholesterol efflux	3/86	69/18800	0.00389547	0.0138615	0.00731517	4792/348/1950	3
BP	GO:0046635	positive regulation of alpha-beta T cell activation	3/86	69/18800	0.00389547	0.0138615	0.00731517	8651/6850/3707	3
BP	GO:0008584	male gonad development	4/86	140/18800	0.0039023	0.0138615	0.00731517	3643/7098/4521/4036	4
BP	GO:0050921	positive regulation of chemotaxis	4/86	140/18800	0.0039023	0.0138615	0.00731517	7422/3569/5595/5054	4
BP	GO:0072073	kidney epithelium development	4/86	140/18800	0.0039023	0.0138615	0.00731517	4609/7422/6495/1499	4
BP	GO:0002687	positive regulation of leukocyte migration	4/86	141/18800	0.00400243	0.0141569	0.00747108	7422/3569/5595/5054	4
BP	GO:0046328	regulation of JNK cascade	4/86	141/18800	0.00400243	0.0141569	0.00747108	5609/3480/7098/998	4
BP	GO:0046546	development of primary male sexual characteristics	4/86	141/18800	0.00400243	0.0141569	0.00747108	3643/7098/4521/4036	4
BP	GO:0098727	maintenance of cell number	4/86	141/18800	0.00400243	0.0141569	0.00747108	4609/2309/1499/3479	4
BP	GO:0002548	monocyte chemotaxis	3/86	70/18800	0.00405658	0.014303	0.00754817	3569/2321/5054	3
BP	GO:0002562	somatic diversification of immune receptors via germline recombination within a single locus	3/86	70/18800	0.00405658	0.014303	0.00754817	604/3329/8741	3
BP	GO:0016444	somatic cell DNA recombination	3/86	70/18800	0.00405658	0.014303	0.00754817	604/3329/8741	3
BP	GO:0055123	digestive system development	4/86	142/18800	0.00410429	0.014322	0.00755823	3643/6909/1499/3091	4
BP	GO:0002902	regulation of B cell apoptotic process	2/86	21/18800	0.00410488	0.014322	0.00755823	604/8660	2
BP	GO:0014850	response to muscle activity	2/86	21/18800	0.00410488	0.014322	0.00755823	3091/10891	2
BP	GO:0030502	negative regulation of bone mineralization	2/86	21/18800	0.00410488	0.014322	0.00755823	3091/8074	2
BP	GO:0032727	positive regulation of interferon-alpha production	2/86	21/18800	0.00410488	0.014322	0.00755823	7098/3329	2
BP	GO:0045056	transcytosis	2/86	21/18800	0.00410488	0.014322	0.00755823	3480/4036	2
BP	GO:0046716	muscle cell cellular homeostasis	2/86	21/18800	0.00410488	0.014322	0.00755823	9531/3091	2
BP	GO:0072111	cell proliferation involved in kidney development	2/86	21/18800	0.00410488	0.014322	0.00755823	4609/1958	2
BP	GO:0090189	regulation of branching involved in ureteric bud morphogenesis	2/86	21/18800	0.00410488	0.014322	0.00755823	7422/6495	2
BP	GO:2000773	negative regulation of cellular senescence	2/86	21/18800	0.00410488	0.014322	0.00755823	604/6909	2
BP	GO:0072593	reactive oxygen species metabolic process	5/86	231/18800	0.00416806	0.0145273	0.00766656	1026/2309/2876/3091/6850	5
BP	GO:0030010	establishment of cell polarity	4/86	143/18800	0.00420789	0.0146508	0.00773174	3320/3480/998/4085	4
BP	GO:2000379	positive regulation of reactive oxygen species metabolic process	3/86	71/18800	0.00422169	0.0146836	0.00774903	1026/2309/6850	3
BP	GO:0033135	regulation of peptidyl-serine phosphorylation	4/86	144/18800	0.00431324	0.0149864	0.00790883	7422/3320/5743/3569	4
BP	GO:0003208	cardiac ventricle morphogenesis	3/86	72/18800	0.00439084	0.0151928	0.00801774	5469/3091/4036	3
BP	GO:0014855	striated muscle cell proliferation	3/86	72/18800	0.00439084	0.0151928	0.00801774	5292/6495/6909	3
BP	GO:0042246	tissue regeneration	3/86	72/18800	0.00439084	0.0151928	0.00801774	1026/2876/3479	3
BP	GO:1903036	positive regulation of response to wounding	3/86	72/18800	0.00439084	0.0151928	0.00801774	3480/2896/5054	3
BP	GO:0045930	negative regulation of mitotic cell cycle	5/86	234/18800	0.00440133	0.0152133	0.00802857	1026/604/4303/1499/4085	5
BP	GO:0007612	learning	4/86	145/18800	0.00442036	0.0152633	0.00805496	3643/5743/3091/2353	4
BP	GO:0007160	cell-matrix adhesion	5/86	235/18800	0.00448111	0.0153703	0.00811144	7422/604/2042/1499/5054	5
BP	GO:0006925	inflammatory cell apoptotic process	2/86	22/18800	0.004502	0.0153703	0.00811144	3569/3707	2
BP	GO:0007398	ectoderm development	2/86	22/18800	0.004502	0.0153703	0.00811144	2114/1499	2
BP	GO:0007413	axonal fasciculation	2/86	22/18800	0.004502	0.0153703	0.00811144	2042/1268	2
BP	GO:0010042	response to manganese ion	2/86	22/18800	0.004502	0.0153703	0.00811144	5743/3309	2
BP	GO:0010888	negative regulation of lipid storage	2/86	22/18800	0.004502	0.0153703	0.00811144	4792/3569	2
BP	GO:0031065	positive regulation of histone deacetylation	2/86	22/18800	0.004502	0.0153703	0.00811144	7422/604	2
BP	GO:0044321	response to leptin	2/86	22/18800	0.004502	0.0153703	0.00811144	8074/4036	2
BP	GO:0051000	positive regulation of nitric-oxide synthase activity	2/86	22/18800	0.004502	0.0153703	0.00811144	3091/348	2
BP	GO:0061042	vascular wound healing	2/86	22/18800	0.004502	0.0153703	0.00811144	7422/5054	2
BP	GO:0106030	neuron projection fasciculation	2/86	22/18800	0.004502	0.0153703	0.00811144	2042/1268	2
BP	GO:0002381	immunoglobulin production involved in immunoglobulin-mediated immune response	3/86	73/18800	0.00456405	0.0155345	0.0081981	604/3329/8741	3
BP	GO:0016239	positive regulation of macroautophagy	3/86	73/18800	0.00456405	0.0155345	0.0081981	9531/3091/5595	3
BP	GO:0048662	negative regulation of smooth muscle cell proliferation	3/86	73/18800	0.00456405	0.0155345	0.0081981	1026/348/10891	3
BP	GO:2000377	regulation of reactive oxygen species metabolic process	4/86	147/18800	0.00463997	0.0157768	0.00832598	1026/2309/3091/6850	4
BP	GO:0002637	regulation of immunoglobulin production	3/86	74/18800	0.00474135	0.0160888	0.0084906	604/3569/8741	3
BP	GO:0060420	regulation of heart growth	3/86	74/18800	0.00474135	0.0160888	0.0084906	5292/6909/3479	3
BP	GO:0060571	morphogenesis of an epithelial fold	2/86	23/18800	0.00491617	0.0165697	0.00874438	1499/3091	2
BP	GO:1990840	response to lectin	2/86	23/18800	0.00491617	0.0165697	0.00874438	4609/6850	2
BP	GO:1990858	cellular response to lectin	2/86	23/18800	0.00491617	0.0165697	0.00874438	4609/6850	2
BP	GO:2001169	regulation of ATP biosynthetic process	2/86	23/18800	0.00491617	0.0165697	0.00874438	4609/10891	2
BP	GO:0002437	inflammatory response to antigenic stimulus	3/86	75/18800	0.00492276	0.0165697	0.00874438	2876/1268/6850	3
BP	GO:0043536	positive regulation of blood vessel endothelial cell migration	3/86	75/18800	0.00492276	0.0165697	0.00874438	7422/5743/3091	3
BP	GO:0070227	lymphocyte apoptotic process	3/86	75/18800	0.00492276	0.0165697	0.00874438	604/8660/3091	3
BP	GO:0071479	cellular response to ionizing radiation	3/86	75/18800	0.00492276	0.0165697	0.00874438	1026/1958/3309	3
BP	GO:0016331	morphogenesis of embryonic epithelium	4/86	150/18800	0.00498298	0.0167218	0.00882466	6495/1499/3091/4036	4
BP	GO:0043535	regulation of blood vessel endothelial cell migration	4/86	150/18800	0.00498298	0.0167218	0.00882466	7422/5743/3091/348	4
BP	GO:0098754	detoxification	4/86	150/18800	0.00498298	0.0167218	0.00882466	5292/5743/2876/348	4
BP	GO:0006635	fatty acid beta-oxidation	3/86	76/18800	0.00510833	0.0171252	0.00903756	8660/1268/3667	3
BP	GO:1905039	carboxylic acid transmembrane transport	4/86	152/18800	0.00522088	0.017485	0.00922743	4609/9194/8660/4036	4
BP	GO:0007059	chromosome segregation	6/86	348/18800	0.0052348	0.017514	0.00924275	7150/998/1499/8940/4085/7153	6
BP	GO:0043154	negative regulation of cysteine-type endopeptidase activity involved in apoptotic process	3/86	77/18800	0.00529806	0.0176427	0.00931065	7422/5743/2876	3
BP	GO:1903825	organic acid transmembrane transport	4/86	153/18800	0.00534264	0.0176427	0.00931065	4609/9194/8660/4036	4
BP	GO:2001236	regulation of extrinsic apoptotic signaling pathway	4/86	153/18800	0.00534264	0.0176427	0.00931065	4170/2876/3479/5054	4
BP	GO:0001759	organ induction	2/86	24/18800	0.00534723	0.0176427	0.00931065	6495/1499	2
BP	GO:0010560	positive regulation of glycoprotein biosynthetic process	2/86	24/18800	0.00534723	0.0176427	0.00931065	1499/3479	2
BP	GO:0038095	Fc-epsilon receptor signaling pathway	2/86	24/18800	0.00534723	0.0176427	0.00931065	5609/6850	2
BP	GO:0043567	regulation of insulin-like growth factor receptor signaling pathway	2/86	24/18800	0.00534723	0.0176427	0.00931065	3485/3479	2
BP	GO:0060563	neuroepithelial cell differentiation	2/86	24/18800	0.00534723	0.0176427	0.00931065	1051/5054	2
BP	GO:0070841	inclusion body assembly	2/86	24/18800	0.00534723	0.0176427	0.00931065	9531/1191	2
BP	GO:0090103	cochlea morphogenesis	2/86	24/18800	0.00534723	0.0176427	0.00931065	6495/6909	2
BP	GO:1901863	positive regulation of muscle tissue development	2/86	24/18800	0.00534723	0.0176427	0.00931065	1499/10891	2
BP	GO:2000209	regulation of anoikis	2/86	24/18800	0.00534723	0.0176427	0.00931065	4170/150094	2
BP	GO:2000637	positive regulation of miRNA-mediated gene silencing	2/86	24/18800	0.00534723	0.0176427	0.00931065	7538/3569	2
BP	GO:2000679	positive regulation of transcription regulatory region DNA binding	2/86	24/18800	0.00534723	0.0176427	0.00931065	1499/3479	2
BP	GO:2001020	regulation of response to DNA damage stimulus	5/86	246/18800	0.00542814	0.017892	0.00944221	4170/4609/1191/6615/3090	5
BP	GO:0048592	eye morphogenesis	4/86	154/18800	0.00546629	0.0179999	0.00949919	7422/6909/1499/3091	4
BP	GO:0009636	response to toxic substance	5/86	247/18800	0.00552073	0.0181613	0.00958434	5292/5743/2876/348/2353	5
BP	GO:0001655	urogenital system development	6/86	352/18800	0.00552889	0.0181702	0.00958906	4609/7422/1958/6495/1499/4036	6
BP	GO:0006970	response to osmotic stress	3/86	79/18800	0.00569013	0.0186818	0.00985901	5743/5609/7098	3
BP	GO:0003148	outflow tract septum morphogenesis	2/86	25/18800	0.00579502	0.0188225	0.0099333	6909/4036	2
BP	GO:0006817	phosphate ion transport	2/86	25/18800	0.00579502	0.0188225	0.0099333	1051/8074	2
BP	GO:0030810	positive regulation of nucleotide biosynthetic process	2/86	25/18800	0.00579502	0.0188225	0.0099333	4609/10891	2
BP	GO:0032753	positive regulation of interleukin-4 production	2/86	25/18800	0.00579502	0.0188225	0.0099333	1051/6850	2
BP	GO:0033233	regulation of protein sumoylation	2/86	25/18800	0.00579502	0.0188225	0.0099333	1958/1499	2
BP	GO:0046639	negative regulation of alpha-beta T cell differentiation	2/86	25/18800	0.00579502	0.0188225	0.0099333	604/8651	2
BP	GO:0051450	myoblast proliferation	2/86	25/18800	0.00579502	0.0188225	0.0099333	2876/3479	2
BP	GO:0060148	positive regulation of post-transcriptional gene silencing	2/86	25/18800	0.00579502	0.0188225	0.0099333	7538/3569	2
BP	GO:0060333	interferon-gamma-mediated signaling pathway	2/86	25/18800	0.00579502	0.0188225	0.0099333	8651/5469	2
BP	GO:1900370	positive regulation of post-transcriptional gene silencing by RNA	2/86	25/18800	0.00579502	0.0188225	0.0099333	7538/3569	2
BP	GO:1900373	positive regulation of purine nucleotide biosynthetic process	2/86	25/18800	0.00579502	0.0188225	0.0099333	4609/10891	2
BP	GO:0002200	somatic diversification of immune receptors	3/86	80/18800	0.00589252	0.0191206	0.0100906	604/3329/8741	3
BP	GO:0010660	regulation of muscle cell apoptotic process	3/86	81/18800	0.00609919	0.019772	0.0104344	9531/3480/3479	3
BP	GO:0001702	gastrulation with mouth forming second	2/86	26/18800	0.00625938	0.0201544	0.0106361	2114/1499	2
BP	GO:0001783	B cell apoptotic process	2/86	26/18800	0.00625938	0.0201544	0.0106361	604/8660	2
BP	GO:0030878	thyroid gland development	2/86	26/18800	0.00625938	0.0201544	0.0106361	6495/5595	2
BP	GO:0070102	interleukin-6-mediated signaling pathway	2/86	26/18800	0.00625938	0.0201544	0.0106361	3569/1050	2
BP	GO:0071378	cellular response to growth hormone stimulus	2/86	26/18800	0.00625938	0.0201544	0.0106361	4609/8835	2
BP	GO:1904353	regulation of telomere capping	2/86	26/18800	0.00625938	0.0201544	0.0106361	5609/5595	2
BP	GO:1904385	cellular response to angiotensin	2/86	26/18800	0.00625938	0.0201544	0.0106361	4609/3480	2
BP	GO:0043367	CD4-positive, alpha-beta T cell differentiation	3/86	82/18800	0.00631014	0.0202787	0.0107018	604/3569/8651	3
BP	GO:1901983	regulation of protein acetylation	3/86	82/18800	0.00631014	0.0202787	0.0107018	406/5595/10891	3
BP	GO:0031589	cell-substrate adhesion	6/86	364/18800	0.00648401	0.0207974	0.0109755	7422/604/2042/998/1499/5054	6
BP	GO:0042742	defense response to bacterium	6/86	364/18800	0.00648401	0.0207974	0.0109755	1051/3569/7098/6850/2896/5054	6
BP	GO:0014032	neural crest cell development	3/86	83/18800	0.00652541	0.0208701	0.0110139	998/3091/5595	3
BP	GO:0042509	regulation of tyrosine phosphorylation of STAT protein	3/86	83/18800	0.00652541	0.0208701	0.0110139	3569/8651/3479	3
BP	GO:0048678	response to axon injury	3/86	83/18800	0.00652541	0.0208701	0.0110139	3725/3480/2896	3
BP	GO:0002449	lymphocyte mediated immunity	6/86	365/18800	0.00656869	0.0209884	0.0110763	604/1191/3569/712/3329/8741	6
BP	GO:0009150	purine ribonucleotide metabolic process	6/86	366/18800	0.00665418	0.0212412	0.0112097	4609/3643/3091/3479/3101/10891	6
BP	GO:0099173	postsynapse organization	4/86	163/18800	0.00666623	0.0212594	0.0112193	3643/3480/998/348	4
BP	GO:0003401	axis elongation	2/86	27/18800	0.00674015	0.0212716	0.0112258	6495/5469	2
BP	GO:0006706	steroid catabolic process	2/86	27/18800	0.00674015	0.0212716	0.0112258	348/8074	2
BP	GO:0007263	nitric oxide mediated signal transduction	2/86	27/18800	0.00674015	0.0212716	0.0112258	7422/348	2
BP	GO:0010875	positive regulation of cholesterol efflux	2/86	27/18800	0.00674015	0.0212716	0.0112258	4792/348	2
BP	GO:0010894	negative regulation of steroid biosynthetic process	2/86	27/18800	0.00674015	0.0212716	0.0112258	6615/348	2
BP	GO:0030262	apoptotic nuclear changes	2/86	27/18800	0.00674015	0.0212716	0.0112258	3569/7153	2
BP	GO:0032607	interferon-alpha production	2/86	27/18800	0.00674015	0.0212716	0.0112258	7098/3329	2
BP	GO:0032647	regulation of interferon-alpha production	2/86	27/18800	0.00674015	0.0212716	0.0112258	7098/3329	2
BP	GO:0046426	negative regulation of receptor signaling pathway via JAK-STAT	2/86	27/18800	0.00674015	0.0212716	0.0112258	8651/8835	2
BP	GO:1900017	positive regulation of cytokine production involved in inflammatory response	2/86	27/18800	0.00674015	0.0212716	0.0112258	3569/3091	2
BP	GO:1903020	positive regulation of glycoprotein metabolic process	2/86	27/18800	0.00674015	0.0212716	0.0112258	1499/3479	2
BP	GO:0007178	transmembrane receptor protein serine/threonine kinase signaling pathway	6/86	368/18800	0.00682759	0.0215272	0.0113606	3725/1958/3309/5595/2353/4036	6
BP	GO:0051100	negative regulation of binding	4/86	165/18800	0.00695473	0.0218287	0.0115198	4792/3725/1026/5595	4
BP	GO:0008543	fibroblast growth factor receptor signaling pathway	3/86	85/18800	0.00696898	0.0218287	0.0115198	6909/1499/8074	3
BP	GO:0008625	extrinsic apoptotic signaling pathway via death domain receptors	3/86	85/18800	0.00696898	0.0218287	0.0115198	9531/2876/5054	3
BP	GO:0010657	muscle cell apoptotic process	3/86	85/18800	0.00696898	0.0218287	0.0115198	9531/3480/3479	3
BP	GO:0046889	positive regulation of lipid biosynthetic process	3/86	85/18800	0.00696898	0.0218287	0.0115198	5743/3480/348	3
BP	GO:2000117	negative regulation of cysteine-type endopeptidase activity	3/86	85/18800	0.00696898	0.0218287	0.0115198	7422/5743/2876	3
BP	GO:2000243	positive regulation of reproductive process	3/86	85/18800	0.00696898	0.0218287	0.0115198	7422/3643/1499	3
BP	GO:1903034	regulation of response to wounding	4/86	166/18800	0.00710203	0.0222038	0.0117177	3480/2896/348/5054	4
BP	GO:2000058	regulation of ubiquitin-dependent protein catabolic process	4/86	166/18800	0.00710203	0.0222038	0.0117177	1191/9978/1050/1950	4
BP	GO:0019915	lipid storage	3/86	86/18800	0.00719733	0.0224373	0.0118409	4792/3569/348	3
BP	GO:1904705	regulation of vascular associated smooth muscle cell proliferation	3/86	86/18800	0.00719733	0.0224373	0.0118409	3725/1026/3479	3
BP	GO:0003272	endocardial cushion formation	2/86	28/18800	0.00723719	0.0224373	0.0118409	6615/6909	2
BP	GO:0035116	embryonic hindlimb morphogenesis	2/86	28/18800	0.00723719	0.0224373	0.0118409	5469/1499	2
BP	GO:0042104	positive regulation of activated T cell proliferation	2/86	28/18800	0.00723719	0.0224373	0.0118409	3485/3479	2
BP	GO:0050996	positive regulation of lipid catabolic process	2/86	28/18800	0.00723719	0.0224373	0.0118409	8660/3667	2
BP	GO:0090312	positive regulation of protein deacetylation	2/86	28/18800	0.00723719	0.0224373	0.0118409	7422/604	2
BP	GO:0090330	regulation of platelet aggregation	2/86	28/18800	0.00723719	0.0224373	0.0118409	3569/6850	2
BP	GO:1901798	positive regulation of signal transduction by p53 class mediator	2/86	28/18800	0.00723719	0.0224373	0.0118409	4609/3090	2
BP	GO:0002700	regulation of production of molecular mediator of immune response	4/86	167/18800	0.00725139	0.0224605	0.0118532	604/3569/7098/8741	4
BP	GO:0007260	tyrosine phosphorylation of STAT protein	3/86	87/18800	0.00743007	0.0229501	0.0121115	3569/8651/3479	3
BP	GO:0055017	cardiac muscle tissue growth	3/86	87/18800	0.00743007	0.0229501	0.0121115	5292/6909/3479	3
BP	GO:1990874	vascular associated smooth muscle cell proliferation	3/86	87/18800	0.00743007	0.0229501	0.0121115	3725/1026/3479	3
BP	GO:0016570	histone modification	7/86	494/18800	0.00747411	0.0230647	0.0121721	23309/7422/604/57332/1499/5595/10891	7
BP	GO:0030900	forebrain development	6/86	376/18800	0.00755421	0.0232904	0.0122912	4609/3480/6753/1499/3091/4036	6
BP	GO:0014031	mesenchymal cell development	3/86	88/18800	0.00766724	0.0235736	0.0124406	998/3091/5595	3
BP	GO:0046849	bone remodeling	3/86	88/18800	0.00766724	0.0235736	0.0124406	3569/1499/6850	3
BP	GO:0048864	stem cell development	3/86	88/18800	0.00766724	0.0235736	0.0124406	998/3091/5595	3
BP	GO:0002021	response to dietary excess	2/86	29/18800	0.00775032	0.0236981	0.0125063	348/10891	2
BP	GO:0003156	regulation of animal organ formation	2/86	29/18800	0.00775032	0.0236981	0.0125063	6495/1499	2
BP	GO:0006921	cellular component disassembly involved in execution phase of apoptosis	2/86	29/18800	0.00775032	0.0236981	0.0125063	3569/7153	2
BP	GO:0043153	entrainment of circadian clock by photoperiod	2/86	29/18800	0.00775032	0.0236981	0.0125063	150094/8553	2
BP	GO:0048679	regulation of axon regeneration	2/86	29/18800	0.00775032	0.0236981	0.0125063	3480/2896	2
BP	GO:0060441	epithelial tube branching involved in lung morphogenesis	2/86	29/18800	0.00775032	0.0236981	0.0125063	6909/1499	2
BP	GO:0001776	leukocyte homeostasis	3/86	89/18800	0.00790884	0.0240945	0.0127155	3569/3091/3707	3
BP	GO:0044070	regulation of anion transport	3/86	89/18800	0.00790884	0.0240945	0.0127155	1051/6850/8074	3
BP	GO:0051781	positive regulation of cell division	3/86	89/18800	0.00790884	0.0240945	0.0127155	7422/3480/998	3
BP	GO:2001252	positive regulation of chromosome organization	3/86	89/18800	0.00790884	0.0240945	0.0127155	5609/1499/5595	3
BP	GO:1990138	neuron projection extension	4/86	172/18800	0.00802933	0.0244393	0.0128975	7422/3320/1499/348	4
BP	GO:0042326	negative regulation of phosphorylation	6/86	382/18800	0.00813481	0.0247378	0.013055	3725/1026/8660/8651/1050/348	6
BP	GO:0030901	midbrain development	3/86	90/18800	0.0081549	0.0247764	0.0130753	998/1499/3309	3
BP	GO:0002822	regulation of adaptive immune response based on somatic recombination of immune receptors built from immunoglobulin superfamily domains	4/86	173/18800	0.00819123	0.0248415	0.0131097	604/3569/3329/8741	4
BP	GO:0055088	lipid homeostasis	4/86	173/18800	0.00819123	0.0248415	0.0131097	8660/1050/348/5424	4
BP	GO:0001894	tissue homeostasis	5/86	272/18800	0.00821536	0.0248921	0.0131364	7422/5743/3569/1499/6850	5
BP	GO:0001945	lymph vessel development	2/86	30/18800	0.0082794	0.0249053	0.0131434	7422/6850	2
BP	GO:0031069	hair follicle morphogenesis	2/86	30/18800	0.0082794	0.0249053	0.0131434	6615/1499	2
BP	GO:0045671	negative regulation of osteoclast differentiation	2/86	30/18800	0.0082794	0.0249053	0.0131434	7098/1499	2
BP	GO:0045939	negative regulation of steroid metabolic process	2/86	30/18800	0.0082794	0.0249053	0.0131434	6615/348	2
BP	GO:0060045	positive regulation of cardiac muscle cell proliferation	2/86	30/18800	0.0082794	0.0249053	0.0131434	5292/6909	2
BP	GO:0060251	regulation of glial cell proliferation	2/86	30/18800	0.0082794	0.0249053	0.0131434	4609/3569	2
BP	GO:0070168	negative regulation of biomineral tissue development	2/86	30/18800	0.0082794	0.0249053	0.0131434	3091/8074	2
BP	GO:1902230	negative regulation of intrinsic apoptotic signaling pathway in response to DNA damage	2/86	30/18800	0.0082794	0.0249053	0.0131434	1191/6615	2
BP	GO:0009259	ribonucleotide metabolic process	6/86	384/18800	0.0083353	0.0250509	0.0132202	4609/3643/3091/3479/3101/10891	6
BP	GO:0048771	tissue remodeling	4/86	174/18800	0.00835527	0.0250884	0.01324	3569/1499/3091/6850	4
BP	GO:1903532	positive regulation of secretion by cell	5/86	274/18800	0.00846422	0.0253927	0.0134006	8660/3091/1268/6850/3479	5
BP	GO:0002706	regulation of lymphocyte mediated immunity	4/86	175/18800	0.00852145	0.0255185	0.013467	604/3569/3329/8741	4
BP	GO:0007254	JNK cascade	4/86	175/18800	0.00852145	0.0255185	0.013467	5609/3480/7098/998	4
BP	GO:0032436	positive regulation of proteasomal ubiquitin-dependent protein catabolic process	3/86	92/18800	0.00866047	0.0259116	0.0136744	1191/9978/1050	3
BP	GO:1902905	positive regulation of supramolecular fiber organization	4/86	176/18800	0.00868978	0.025976	0.0137084	1191/998/2876/348	4
BP	GO:0034249	negative regulation of cellular amide metabolic process	5/86	276/18800	0.00871828	0.0260379	0.0137411	7538/1191/348/3479/64506	5
BP	GO:0002862	negative regulation of inflammatory response to antigenic stimulus	2/86	31/18800	0.00882428	0.0262138	0.0138339	2876/6850	2
BP	GO:0032148	activation of protein kinase B activity	2/86	31/18800	0.00882428	0.0262138	0.0138339	3643/3479	2
BP	GO:0035066	positive regulation of histone acetylation	2/86	31/18800	0.00882428	0.0262138	0.0138339	5595/10891	2
BP	GO:0061311	cell surface receptor signaling pathway involved in heart development	2/86	31/18800	0.00882428	0.0262138	0.0138339	6615/1499	2
BP	GO:0110150	negative regulation of biomineralization	2/86	31/18800	0.00882428	0.0262138	0.0138339	3091/8074	2
BP	GO:1902042	negative regulation of extrinsic apoptotic signaling pathway via death domain receptors	2/86	31/18800	0.00882428	0.0262138	0.0138339	2876/5054	2
BP	GO:0009615	response to virus	6/86	392/18800	0.00917305	0.0272256	0.0143679	3320/1191/3569/7098/3091/57337	6
BP	GO:0050777	negative regulation of immune response	4/86	179/18800	0.00920782	0.0273045	0.0144095	604/2876/6850/2896	4
BP	GO:0051146	striated muscle cell differentiation	5/86	281/18800	0.00937647	0.0276774	0.0146063	150094/7422/6495/2876/3479	5
BP	GO:0002828	regulation of type 2 immune response	2/86	32/18800	0.0093848	0.0276774	0.0146063	604/3569	2
BP	GO:0033028	myeloid cell apoptotic process	2/86	32/18800	0.0093848	0.0276774	0.0146063	3569/3707	2
BP	GO:0060795	cell fate commitment involved in formation of primary germ layer	2/86	32/18800	0.0093848	0.0276774	0.0146063	2114/1499	2
BP	GO:0070570	regulation of neuron projection regeneration	2/86	32/18800	0.0093848	0.0276774	0.0146063	3480/2896	2
BP	GO:0006163	purine nucleotide metabolic process	6/86	394/18800	0.00939159	0.0276774	0.0146063	4609/3643/3091/3479/3101/10891	6
BP	GO:0019693	ribose phosphate metabolic process	6/86	394/18800	0.00939159	0.0276774	0.0146063	4609/3643/3091/3479/3101/10891	6
BP	GO:0042982	amyloid precursor protein metabolic process	3/86	95/18800	0.0094527	0.0278329	0.0146884	1191/348/3479	3
BP	GO:0006631	fatty acid metabolic process	6/86	395/18800	0.00950225	0.0279542	0.0147524	5743/8660/2876/1268/3667/10891	6
BP	GO:0010721	negative regulation of cell development	4/86	181/18800	0.00956414	0.0281115	0.0148354	7422/3569/1499/3479	4
BP	GO:0046486	glycerolipid metabolic process	6/86	396/18800	0.00961384	0.0282327	0.0148994	150094/8651/2876/348/8835/3707	6
BP	GO:0001708	cell fate specification	3/86	96/18800	0.00972587	0.0284866	0.0150333	6495/6909/1499	3
BP	GO:0046330	positive regulation of JNK cascade	3/86	96/18800	0.00972587	0.0284866	0.0150333	5609/7098/998	3
BP	GO:0060419	heart growth	3/86	96/18800	0.00972587	0.0284866	0.0150333	5292/6909/3479	3
BP	GO:0055001	muscle cell development	4/86	183/18800	0.00992934	0.0288959	0.0152493	7422/6495/2876/3479	4
BP	GO:0009648	photoperiodism	2/86	33/18800	0.00996081	0.0288959	0.0152493	150094/8553	2
BP	GO:0032633	interleukin-4 production	2/86	33/18800	0.00996081	0.0288959	0.0152493	1051/6850	2
BP	GO:0032673	regulation of interleukin-4 production	2/86	33/18800	0.00996081	0.0288959	0.0152493	1051/6850	2
BP	GO:0045736	negative regulation of cyclin-dependent protein serine/threonine kinase activity	2/86	33/18800	0.00996081	0.0288959	0.0152493	1026/1050	2
BP	GO:0045940	positive regulation of steroid metabolic process	2/86	33/18800	0.00996081	0.0288959	0.0152493	3480/348	2
BP	GO:0055094	response to lipoprotein particle	2/86	33/18800	0.00996081	0.0288959	0.0152493	6850/348	2
BP	GO:0070050	neuron cellular homeostasis	2/86	33/18800	0.00996081	0.0288959	0.0152493	3569/1268	2
BP	GO:1903715	regulation of aerobic respiration	2/86	33/18800	0.00996081	0.0288959	0.0152493	4609/3091	2
BP	GO:1904030	negative regulation of cyclin-dependent protein kinase activity	2/86	33/18800	0.00996081	0.0288959	0.0152493	1026/1050	2
BP	GO:2000191	regulation of fatty acid transport	2/86	33/18800	0.00996081	0.0288959	0.0152493	8660/6850	2
BP	GO:0044403	biological process involved in symbiotic interaction	5/86	286/18800	0.0100683	0.0291822	0.0154005	3725/3643/3329/2876/348	5
BP	GO:0002718	regulation of cytokine production involved in immune response	3/86	98/18800	0.0102859	0.02971	0.015679	604/3569/7098	3
BP	GO:0016575	histone deacetylation	3/86	98/18800	0.0102859	0.02971	0.015679	23309/7422/604	3
BP	GO:0021549	cerebellum development	3/86	98/18800	0.0102859	0.02971	0.015679	3480/6753/3309	3
BP	GO:0034620	cellular response to unfolded protein	3/86	98/18800	0.0102859	0.02971	0.015679	9531/3329/3309	3
BP	GO:0051302	regulation of cell division	4/86	186/18800	0.010494	0.0302176	0.0159468	4609/7422/3480/998	4
BP	GO:0009649	entrainment of circadian clock	2/86	34/18800	0.0105522	0.0302176	0.0159468	150094/8553	2
BP	GO:0031128	developmental induction	2/86	34/18800	0.0105522	0.0302176	0.0159468	6495/1499	2
BP	GO:0043276	anoikis	2/86	34/18800	0.0105522	0.0302176	0.0159468	4170/150094	2
BP	GO:0046676	negative regulation of insulin secretion	2/86	34/18800	0.0105522	0.0302176	0.0159468	7351/3667	2
BP	GO:0048730	epidermis morphogenesis	2/86	34/18800	0.0105522	0.0302176	0.0159468	6615/1499	2
BP	GO:0050850	positive regulation of calcium-mediated signaling	2/86	34/18800	0.0105522	0.0302176	0.0159468	6850/3479	2
BP	GO:0110110	positive regulation of animal organ morphogenesis	2/86	34/18800	0.0105522	0.0302176	0.0159468	6495/1499	2
BP	GO:1904893	negative regulation of receptor signaling pathway via STAT	2/86	34/18800	0.0105522	0.0302176	0.0159468	8651/8835	2
BP	GO:1990000	amyloid fibril formation	2/86	34/18800	0.0105522	0.0302176	0.0159468	1191/348	2
BP	GO:0015908	fatty acid transport	3/86	99/18800	0.0105729	0.0302251	0.0159508	8660/6850/348	3
BP	GO:0019233	sensory perception of pain	3/86	99/18800	0.0105729	0.0302251	0.0159508	5743/1268/5595	3
BP	GO:0046578	regulation of Ras protein signal transduction	4/86	187/18800	0.0106867	0.0305243	0.0161087	604/348/3707/3479	4
BP	GO:0002367	cytokine production involved in immune response	3/86	100/18800	0.0108644	0.030979	0.0163487	604/3569/7098	3
BP	GO:0098869	cellular oxidant detoxification	3/86	100/18800	0.0108644	0.030979	0.0163487	5743/2876/348	3
BP	GO:0002819	regulation of adaptive immune response	4/86	188/18800	0.0108817	0.0310017	0.0163607	604/3569/3329/8741	4
BP	GO:0140014	mitotic nuclear division	5/86	293/18800	0.0110947	0.0314475	0.0165959	3643/998/4085/3479/1950	5
BP	GO:0001569	branching involved in blood vessel morphogenesis	2/86	35/18800	0.0111587	0.0314475	0.0165959	7422/1499	2
BP	GO:0002446	neutrophil mediated immunity	2/86	35/18800	0.0111587	0.0314475	0.0165959	3569/6850	2
BP	GO:0007095	mitotic G2 DNA damage checkpoint signaling	2/86	35/18800	0.0111587	0.0314475	0.0165959	1026/4303	2
BP	GO:0007616	long-term memory	2/86	35/18800	0.0111587	0.0314475	0.0165959	6446/348	2
BP	GO:0034110	regulation of homotypic cell-cell adhesion	2/86	35/18800	0.0111587	0.0314475	0.0165959	3569/6850	2
BP	GO:0035137	hindlimb morphogenesis	2/86	35/18800	0.0111587	0.0314475	0.0165959	5469/1499	2
BP	GO:0048741	skeletal muscle fiber development	2/86	35/18800	0.0111587	0.0314475	0.0165959	6495/2876	2
BP	GO:0090050	positive regulation of cell migration involved in sprouting angiogenesis	2/86	35/18800	0.0111587	0.0314475	0.0165959	7422/5743	2
BP	GO:0006626	protein targeting to mitochondrion	3/86	101/18800	0.0111606	0.0314475	0.0165959	3320/9531/3329	3
BP	GO:0046620	regulation of organ growth	3/86	101/18800	0.0111606	0.0314475	0.0165959	5292/6909/3479	3
BP	GO:0048477	oogenesis	3/86	101/18800	0.0111606	0.0314475	0.0165959	2309/1499/3479	3
BP	GO:0070167	regulation of biomineral tissue development	3/86	101/18800	0.0111606	0.0314475	0.0165959	1051/3091/8074	3
BP	GO:0048562	embryonic organ morphogenesis	5/86	294/18800	0.0112469	0.031664	0.0167102	6495/6909/1499/3091/5595	5
BP	GO:0043433	negative regulation of DNA-binding transcription factor activity	4/86	190/18800	0.0112786	0.0317264	0.0167431	150094/4792/5292/8553	4
BP	GO:0009062	fatty acid catabolic process	3/86	102/18800	0.0114615	0.0321865	0.0169859	8660/1268/3667	3
BP	GO:0035710	CD4-positive, alpha-beta T cell activation	3/86	102/18800	0.0114615	0.0321865	0.0169859	604/3569/8651	3
BP	GO:0010952	positive regulation of peptidase activity	4/86	192/18800	0.0116847	0.032786	0.0173023	4609/3329/6850/2896	4
BP	GO:0006641	triglyceride metabolic process	3/86	103/18800	0.0117669	0.0328232	0.017322	150094/2876/348	3
BP	GO:0110149	regulation of biomineralization	3/86	103/18800	0.0117669	0.0328232	0.017322	1051/3091/8074	3
BP	GO:0010837	regulation of keratinocyte proliferation	2/86	36/18800	0.0117803	0.0328232	0.017322	7538/5469	2
BP	GO:0035909	aorta morphogenesis	2/86	36/18800	0.0117803	0.0328232	0.017322	6495/6909	2
BP	GO:0039694	viral RNA genome replication	2/86	36/18800	0.0117803	0.0328232	0.017322	998/7153	2
BP	GO:0043368	positive T cell selection	2/86	36/18800	0.0117803	0.0328232	0.017322	3569/3707	2
BP	GO:0043516	regulation of DNA damage response, signal transduction by p53 class mediator	2/86	36/18800	0.0117803	0.0328232	0.017322	6615/3090	2
BP	GO:0071402	cellular response to lipoprotein particle stimulus	2/86	36/18800	0.0117803	0.0328232	0.017322	6850/348	2
BP	GO:0043161	proteasome-mediated ubiquitin-dependent protein catabolic process	6/86	414/18800	0.0117865	0.0328232	0.017322	1191/9978/406/1050/1499/3309	6
BP	GO:0031334	positive regulation of protein-containing complex assembly	4/86	194/18800	0.0121002	0.0336688	0.0177682	7422/3320/1191/6850	4
BP	GO:0051047	positive regulation of secretion	5/86	300/18800	0.0121906	0.0338921	0.017886	8660/3091/1268/6850/3479	5
BP	GO:0051216	cartilage development	4/86	195/18800	0.0123114	0.0341751	0.0180354	6615/1499/3091/5595	4
BP	GO:0016032	viral process	6/86	418/18800	0.0123129	0.0341751	0.0180354	3725/7538/3643/998/348/7153	6
BP	GO:0003203	endocardial cushion morphogenesis	2/86	37/18800	0.0124168	0.0342642	0.0180824	6615/6909	2
BP	GO:0030279	negative regulation of ossification	2/86	37/18800	0.0124168	0.0342642	0.0180824	3091/8074	2
BP	GO:0042092	type 2 immune response	2/86	37/18800	0.0124168	0.0342642	0.0180824	604/3569	2
BP	GO:0045730	respiratory burst	2/86	37/18800	0.0124168	0.0342642	0.0180824	3643/2896	2
BP	GO:0046627	negative regulation of insulin receptor signaling pathway	2/86	37/18800	0.0124168	0.0342642	0.0180824	8651/3667	2
BP	GO:0048821	erythrocyte development	2/86	37/18800	0.0124168	0.0342642	0.0180824	604/5469	2
BP	GO:2000758	positive regulation of peptidyl-lysine acetylation	2/86	37/18800	0.0124168	0.0342642	0.0180824	5595/10891	2
BP	GO:0043393	regulation of protein binding	4/86	196/18800	0.012525	0.0345343	0.0182249	1026/998/5595/348	4
BP	GO:0034329	cell junction assembly	6/86	420/18800	0.0125822	0.0346634	0.018293	7422/2042/6615/998/6495/1499	6
BP	GO:0007162	negative regulation of cell adhesion	5/86	305/18800	0.0130171	0.0357071	0.0188439	7422/604/1051/8651/5054	5
BP	GO:0022037	metencephalon development	3/86	107/18800	0.0130356	0.0357071	0.0188439	3480/6753/3309	3
BP	GO:0033209	tumor necrosis factor-mediated signaling pathway	3/86	107/18800	0.0130356	0.0357071	0.0188439	4792/2309/6850	3
BP	GO:0043403	skeletal muscle tissue regeneration	2/86	38/18800	0.013068	0.0357071	0.0188439	2876/3479	2
BP	GO:0045191	regulation of isotype switching	2/86	38/18800	0.013068	0.0357071	0.0188439	604/8741	2
BP	GO:0045616	regulation of keratinocyte differentiation	2/86	38/18800	0.013068	0.0357071	0.0188439	7538/5469	2
BP	GO:0045746	negative regulation of Notch signaling pathway	2/86	38/18800	0.013068	0.0357071	0.0188439	4792/604	2
BP	GO:0060416	response to growth hormone	2/86	38/18800	0.013068	0.0357071	0.0188439	4609/8835	2
BP	GO:1902229	regulation of intrinsic apoptotic signaling pathway in response to DNA damage	2/86	38/18800	0.013068	0.0357071	0.0188439	1191/6615	2
BP	GO:1904037	positive regulation of epithelial cell apoptotic process	2/86	38/18800	0.013068	0.0357071	0.0188439	2309/3569	2
BP	GO:0022408	negative regulation of cell-cell adhesion	4/86	199/18800	0.01318	0.0359543	0.0189743	7422/604/1051/8651	4
BP	GO:1903828	negative regulation of protein localization	4/86	199/18800	0.01318	0.0359543	0.0189743	9531/7351/348/3667	4
BP	GO:0002285	lymphocyte activation involved in immune response	4/86	201/18800	0.0136286	0.0371174	0.0195881	604/3569/3329/8741	4
BP	GO:1901888	regulation of cell junction assembly	4/86	201/18800	0.0136286	0.0371174	0.0195881	7422/2042/6615/6495	4
BP	GO:0006766	vitamin metabolic process	3/86	109/18800	0.0136982	0.0371917	0.0196274	6615/8074/4036	3
BP	GO:0032570	response to progesterone	2/86	39/18800	0.0137339	0.0371917	0.0196274	3480/2353	2
BP	GO:0032728	positive regulation of interferon-beta production	2/86	39/18800	0.0137339	0.0371917	0.0196274	3320/7098	2
BP	GO:0042307	positive regulation of protein import into nucleus	2/86	39/18800	0.0137339	0.0371917	0.0196274	9531/5743	2
BP	GO:0071634	regulation of transforming growth factor beta production	2/86	39/18800	0.0137339	0.0371917	0.0196274	5743/3091	2
BP	GO:0090278	negative regulation of peptide hormone secretion	2/86	39/18800	0.0137339	0.0371917	0.0196274	7351/3667	2
BP	GO:1900077	negative regulation of cellular response to insulin stimulus	2/86	39/18800	0.0137339	0.0371917	0.0196274	8651/3667	2
BP	GO:0007409	axonogenesis	6/86	430/18800	0.0139915	0.0378586	0.0199793	7422/3320/2042/3480/348/6285	6
BP	GO:0002824	positive regulation of adaptive immune response based on somatic recombination of immune receptors built from immunoglobulin superfamily domains	3/86	110/18800	0.0140365	0.0378885	0.019995	3569/3329/8741	3
BP	GO:0032611	interleukin-1 beta production	3/86	110/18800	0.0140365	0.0378885	0.019995	1958/3569/3479	3
BP	GO:0032651	regulation of interleukin-1 beta production	3/86	110/18800	0.0140365	0.0378885	0.019995	1958/3569/3479	3
BP	GO:0002064	epithelial cell development	4/86	203/18800	0.0140868	0.0379935	0.0200505	7422/406/2876/3091	4
BP	GO:0002440	production of molecular mediator of immune response	5/86	312/18800	0.0142369	0.0383672	0.0202477	604/3569/7098/3329/8741	5
BP	GO:0001953	negative regulation of cell-matrix adhesion	2/86	40/18800	0.0144142	0.0386578	0.020401	604/5054	2
BP	GO:0002792	negative regulation of peptide secretion	2/86	40/18800	0.0144142	0.0386578	0.020401	7351/3667	2
BP	GO:0016233	telomere capping	2/86	40/18800	0.0144142	0.0386578	0.020401	5609/5595	2
BP	GO:0045740	positive regulation of DNA replication	2/86	40/18800	0.0144142	0.0386578	0.020401	998/1950	2
BP	GO:0071392	cellular response to estradiol stimulus	2/86	40/18800	0.0144142	0.0386578	0.020401	3480/6753	2
BP	GO:0072210	metanephric nephron development	2/86	40/18800	0.0144142	0.0386578	0.020401	1958/1499	2
BP	GO:0045216	cell-cell junction organization	4/86	205/18800	0.0145548	0.0390035	0.0205835	7422/6615/998/1499	4
BP	GO:0006458	de novo' protein folding	2/86	41/18800	0.0151088	0.040262	0.0212476	3329/3309	2
BP	GO:0033574	response to testosterone	2/86	41/18800	0.0151088	0.040262	0.0212476	4609/3480	2
BP	GO:0042119	neutrophil activation	2/86	41/18800	0.0151088	0.040262	0.0212476	6850/2896	2
BP	GO:0045124	regulation of bone resorption	2/86	41/18800	0.0151088	0.040262	0.0212476	3569/6850	2
BP	GO:0071548	response to dexamethasone	2/86	41/18800	0.0151088	0.040262	0.0212476	3480/2309	2
BP	GO:0120178	steroid hormone biosynthetic process	2/86	41/18800	0.0151088	0.040262	0.0212476	1958/5469	2
BP	GO:2000008	regulation of protein localization to cell surface	2/86	41/18800	0.0151088	0.040262	0.0212476	1499/1950	2
BP	GO:0006605	protein targeting	5/86	317/18800	0.0151539	0.04035	0.0212941	3320/9531/1191/3329/3309	5
BP	GO:0045936	negative regulation of phosphate metabolic process	6/86	440/18800	0.0155079	0.0412598	0.0217742	3725/1026/8660/8651/1050/348	6
BP	GO:0010563	negative regulation of phosphorus metabolic process	6/86	441/18800	0.0156656	0.0416461	0.0219781	3725/1026/8660/8651/1050/348	6
BP	GO:0002821	positive regulation of adaptive immune response	3/86	115/18800	0.0157996	0.041784	0.0220509	3569/3329/8741	3
BP	GO:0031952	regulation of protein autophosphorylation	2/86	42/18800	0.0158176	0.041784	0.0220509	3725/7422	2
BP	GO:0032467	positive regulation of cytokinesis	2/86	42/18800	0.0158176	0.041784	0.0220509	3480/998	2
BP	GO:0046636	negative regulation of alpha-beta T cell activation	2/86	42/18800	0.0158176	0.041784	0.0220509	604/8651	2
BP	GO:0060964	regulation of miRNA-mediated gene silencing	2/86	42/18800	0.0158176	0.041784	0.0220509	7538/3569	2
BP	GO:0090207	regulation of triglyceride metabolic process	2/86	42/18800	0.0158176	0.041784	0.0220509	150094/348	2
BP	GO:1900371	regulation of purine nucleotide biosynthetic process	2/86	42/18800	0.0158176	0.041784	0.0220509	4609/10891	2
BP	GO:1904591	positive regulation of protein import	2/86	42/18800	0.0158176	0.041784	0.0220509	9531/5743	2
BP	GO:1901800	positive regulation of proteasomal protein catabolic process	3/86	116/18800	0.0161664	0.0426718	0.0225194	1191/9978/1050	3
BP	GO:0000280	nuclear division	6/86	446/18800	0.0164709	0.0431811	0.0227881	3643/998/4085/3479/1950/7153	6
BP	GO:0010876	lipid localization	6/86	446/18800	0.0164709	0.0431811	0.0227881	4792/8660/1191/3569/6850/348	6
BP	GO:0006310	DNA recombination	5/86	324/18800	0.0165032	0.0431811	0.0227881	604/6117/3329/8741/7153	5
BP	GO:0031396	regulation of protein ubiquitination	4/86	213/18800	0.0165247	0.0431811	0.0227881	3320/9978/3309/4085	4
BP	GO:0034764	positive regulation of transmembrane transport	4/86	213/18800	0.0165247	0.0431811	0.0227881	3643/8660/3479/3667	4
BP	GO:0002708	positive regulation of lymphocyte mediated immunity	3/86	117/18800	0.0165381	0.0431811	0.0227881	3569/3329/8741	3
BP	GO:0015718	monocarboxylic acid transport	3/86	117/18800	0.0165381	0.0431811	0.0227881	4609/9194/6850	3
BP	GO:0035967	cellular response to topologically incorrect protein	3/86	117/18800	0.0165381	0.0431811	0.0227881	9531/3329/3309	3
BP	GO:0045446	endothelial cell differentiation	3/86	117/18800	0.0165381	0.0431811	0.0227881	7422/2876/1499	3
BP	GO:0006284	base-excision repair	2/86	43/18800	0.0165405	0.0431811	0.0227881	6117/5424	2
BP	GO:0030808	regulation of nucleotide biosynthetic process	2/86	43/18800	0.0165405	0.0431811	0.0227881	4609/10891	2
BP	GO:0031063	regulation of histone deacetylation	2/86	43/18800	0.0165405	0.0431811	0.0227881	7422/604	2
BP	GO:0043507	positive regulation of JUN kinase activity	2/86	43/18800	0.0165405	0.0431811	0.0227881	5609/6850	2
BP	GO:0071604	transforming growth factor beta production	2/86	43/18800	0.0165405	0.0431811	0.0227881	5743/3091	2
BP	GO:0006476	protein deacetylation	3/86	118/18800	0.0169146	0.0440544	0.023249	23309/7422/604	3
BP	GO:0030278	regulation of ossification	3/86	118/18800	0.0169146	0.0440544	0.023249	3091/5595/8074	3
BP	GO:0032368	regulation of lipid transport	3/86	118/18800	0.0169146	0.0440544	0.023249	8660/6850/348	3
BP	GO:0016042	lipid catabolic process	5/86	327/18800	0.0171053	0.0445163	0.0234928	8660/1268/348/3667/8074	5
BP	GO:0002066	columnar/cuboidal epithelial cell development	2/86	44/18800	0.0172772	0.0446987	0.023589	406/3091	2
BP	GO:0021762	substantia nigra development	2/86	44/18800	0.0172772	0.0446987	0.023589	998/3309	2
BP	GO:0060147	regulation of post-transcriptional gene silencing	2/86	44/18800	0.0172772	0.0446987	0.023589	7538/3569	2
BP	GO:0060443	mammary gland morphogenesis	2/86	44/18800	0.0172772	0.0446987	0.023589	5469/6909	2
BP	GO:1900368	regulation of post-transcriptional gene silencing by RNA	2/86	44/18800	0.0172772	0.0446987	0.023589	7538/3569	2
BP	GO:1903573	negative regulation of response to endoplasmic reticulum stress	2/86	44/18800	0.0172772	0.0446987	0.023589	1191/3309	2
BP	GO:0030326	embryonic limb morphogenesis	3/86	119/18800	0.0172958	0.0446987	0.023589	5469/6909/1499	3
BP	GO:0035113	embryonic appendage morphogenesis	3/86	119/18800	0.0172958	0.0446987	0.023589	5469/6909/1499	3
BP	GO:0045471	response to ethanol	3/86	119/18800	0.0172958	0.0446987	0.023589	4609/3480/1268	3
BP	GO:0072655	establishment of protein localization to mitochondrion	3/86	120/18800	0.0176818	0.045661	0.0240969	3320/9531/3329	3
BP	GO:0002377	immunoglobulin production	4/86	218/18800	0.0178369	0.0459904	0.0242707	604/3569/3329/8741	4
BP	GO:0002685	regulation of leukocyte migration	4/86	218/18800	0.0178369	0.0459904	0.0242707	7422/3569/5595/5054	4
BP	GO:0033003	regulation of mast cell activation	2/86	45/18800	0.0180277	0.0462678	0.0244171	1268/6850	2
BP	GO:0046006	regulation of activated T cell proliferation	2/86	45/18800	0.0180277	0.0462678	0.0244171	3485/3479	2
BP	GO:0046427	positive regulation of receptor signaling pathway via JAK-STAT	2/86	45/18800	0.0180277	0.0462678	0.0244171	3569/8651	2
BP	GO:1901861	regulation of muscle tissue development	2/86	45/18800	0.0180277	0.0462678	0.0244171	1499/10891	2
BP	GO:1990090	cellular response to nerve growth factor stimulus	2/86	45/18800	0.0180277	0.0462678	0.0244171	2309/3309	2
BP	GO:2000273	positive regulation of signaling receptor activity	2/86	45/18800	0.0180277	0.0462678	0.0244171	3091/1950	2
BP	GO:0006690	icosanoid metabolic process	3/86	121/18800	0.0180727	0.0462766	0.0244218	5743/2876/6850	3
BP	GO:0048675	axon extension	3/86	121/18800	0.0180727	0.0462766	0.0244218	7422/3320/348	3
BP	GO:0055007	cardiac muscle cell differentiation	3/86	121/18800	0.0180727	0.0462766	0.0244218	150094/7422/3479	3
BP	GO:0007163	establishment or maintenance of cell polarity	4/86	219/18800	0.018107	0.0462934	0.0244306	3320/3480/998/4085	4
BP	GO:0043583	ear development	4/86	219/18800	0.018107	0.0462934	0.0244306	6495/1050/6909/5595	4
BP	GO:0071901	negative regulation of protein serine/threonine kinase activity	3/86	122/18800	0.0184683	0.0471811	0.0248991	1026/1050/348	3
BP	GO:0007596	blood coagulation	4/86	221/18800	0.0186547	0.0476207	0.0251311	3569/6850/348/5054	4
BP	GO:0031018	endocrine pancreas development	2/86	46/18800	0.0187918	0.0477154	0.0251811	3569/406	2
BP	GO:0032007	negative regulation of TOR signaling	2/86	46/18800	0.0187918	0.0477154	0.0251811	406/3091	2
BP	GO:0045581	negative regulation of T cell differentiation	2/86	46/18800	0.0187918	0.0477154	0.0251811	604/8651	2
BP	GO:0046677	response to antibiotic	2/86	46/18800	0.0187918	0.0477154	0.0251811	3320/3309	2
BP	GO:0048806	genitalia development	2/86	46/18800	0.0187918	0.0477154	0.0251811	1499/4036	2
BP	GO:0060966	regulation of gene silencing by RNA	2/86	46/18800	0.0187918	0.0477154	0.0251811	7538/3569	2
BP	GO:1904707	positive regulation of vascular associated smooth muscle cell proliferation	2/86	46/18800	0.0187918	0.0477154	0.0251811	3725/3479	2
BP	GO:0001704	formation of primary germ layer	3/86	123/18800	0.0188688	0.0478018	0.0252267	2114/6615/1499	3
BP	GO:0002224	toll-like receptor signaling pathway	3/86	123/18800	0.0188688	0.0478018	0.0252267	4792/7098/3329	3
BP	GO:0042471	ear morphogenesis	3/86	123/18800	0.0188688	0.0478018	0.0252267	6495/6909/5595	3
BP	GO:0010506	regulation of autophagy	5/86	336/18800	0.0189987	0.0480946	0.0253812	4170/9531/2309/3091/5595	5
BP	GO:0046683	response to organophosphorus	3/86	124/18800	0.019274	0.0487176	0.02571	5743/3309/2353	3
BP	GO:0072329	monocarboxylic acid catabolic process	3/86	124/18800	0.019274	0.0487176	0.02571	8660/1268/3667	3
BP	GO:0003197	endocardial cushion development	2/86	47/18800	0.0195694	0.0490926	0.0259078	6615/6909	2
BP	GO:0036230	granulocyte activation	2/86	47/18800	0.0195694	0.0490926	0.0259078	6850/2896	2
BP	GO:0042220	response to cocaine	2/86	47/18800	0.0195694	0.0490926	0.0259078	1268/3309	2
BP	GO:0043616	keratinocyte proliferation	2/86	47/18800	0.0195694	0.0490926	0.0259078	7538/5469	2
BP	GO:0045601	regulation of endothelial cell differentiation	2/86	47/18800	0.0195694	0.0490926	0.0259078	7422/1499	2
BP	GO:0046717	acid secretion	2/86	47/18800	0.0195694	0.0490926	0.0259078	4609/6446	2
BP	GO:0055010	ventricular cardiac muscle tissue morphogenesis	2/86	47/18800	0.0195694	0.0490926	0.0259078	5469/4036	2
BP	GO:0090279	regulation of calcium ion import	2/86	47/18800	0.0195694	0.0490926	0.0259078	1499/1950	2
BP	GO:1990089	response to nerve growth factor	2/86	47/18800	0.0195694	0.0490926	0.0259078	2309/3309	2
BP	GO:2000144	positive regulation of DNA-templated transcription, initiation	2/86	47/18800	0.0195694	0.0490926	0.0259078	3725/5469	2
BP	GO:0043244	regulation of protein-containing complex disassembly	3/86	125/18800	0.0196841	0.0492323	0.0259816	3643/3480/56648	3
BP	GO:0043280	positive regulation of cysteine-type endopeptidase activity involved in apoptotic process	3/86	125/18800	0.0196841	0.0492323	0.0259816	4609/3329/6850	3
BP	GO:0050868	negative regulation of T cell activation	3/86	125/18800	0.0196841	0.0492323	0.0259816	604/1051/8651	3
BP	GO:0070585	protein localization to mitochondrion	3/86	125/18800	0.0196841	0.0492323	0.0259816	3320/9531/3329	3
BP	GO:0050920	regulation of chemotaxis	4/86	225/18800	0.0197807	0.049437	0.0260896	7422/3569/5595/5054	4
CC	GO:0005667	transcription regulator complex	14/86	483/19594	2.27204e-08	5.74826e-06	4.40058e-06	3727/4609/3725/1051/2309/6495/406/5469/1050/6909/4084/1499/3091/2353	14
CC	GO:0090575	RNA polymerase II transcription regulator complex	10/86	230/19594	6.63333e-08	8.39116e-06	6.42386e-06	3727/4609/3725/1051/406/5469/1050/1499/3091/2353	10
CC	GO:0090571	RNA polymerase II transcription repressor complex	4/86	14/19594	3.34802e-07	2.8235e-05	2.16153e-05	4609/2309/4084/1499	4
CC	GO:0017053	transcription repressor complex	6/86	76/19594	1.02413e-06	6.47763e-05	4.95895e-05	3727/4609/3725/2309/4084/1499	6
CC	GO:0005901	caveola	6/86	82/19594	1.60627e-06	8.12774e-05	6.22219e-05	3643/5743/3480/1499/5595/3667	6
CC	GO:0044853	plasma membrane raft	6/86	113/19594	1.03993e-05	0.000408138	0.00031245	3643/5743/3480/1499/5595/3667	6
CC	GO:0031093	platelet alpha granule lumen	5/86	67/19594	1.12924e-05	0.000408138	0.00031245	7422/1191/3479/5054/1950	5
CC	GO:0031091	platelet alpha granule	5/86	91/19594	5.00708e-05	0.00158349	0.00121224	7422/1191/3479/5054/1950	5
CC	GO:0034774	secretory granule lumen	8/86	322/19594	8.50656e-05	0.00217727	0.00166681	7422/3320/1191/2896/3479/5054/3101/1950	8
CC	GO:0060205	cytoplasmic vesicle lumen	8/86	325/19594	9.07222e-05	0.00217727	0.00166681	7422/3320/1191/2896/3479/5054/3101/1950	8
CC	GO:0031983	vesicle lumen	8/86	327/19594	9.4664e-05	0.00217727	0.00166681	7422/3320/1191/2896/3479/5054/3101/1950	8
CC	GO:0061695	transferase complex, transferring phosphorus-containing groups	7/86	259/19594	0.000143622	0.00302803	0.00231811	1026/3643/3480/8651/5424/8835/3667	7
CC	GO:0005635	nuclear envelope	9/86	479/19594	0.000251114	0.00488707	0.0037413	3643/5743/2042/10927/4521/5595/4085/4001/56648	9
CC	GO:0016234	inclusion body	4/86	74/19594	0.000314943	0.00569147	0.0043571	9531/1191/2876/5424	4
CC	GO:0032993	protein-DNA complex	6/86	220/19594	0.000416619	0.00690196	0.0052838	3727/7150/6117/1499/5424/2353	6
CC	GO:0005788	endoplasmic reticulum lumen	7/86	311/19594	0.000436488	0.00690196	0.0052838	5743/1191/3569/3309/5595/348/8074	7
CC	GO:0000228	nuclear chromosome	6/86	228/19594	0.000503244	0.00748945	0.00573355	3725/23309/7150/6117/5424/7153	6
CC	GO:0045121	membrane raft	7/86	326/19594	0.000577619	0.00783212	0.00599588	3643/5743/3480/1499/1268/5595/3667	7
CC	GO:0098857	membrane microdomain	7/86	327/19594	0.000588183	0.00783212	0.00599588	3643/5743/3480/1499/1268/5595/3667	7
CC	GO:0036464	cytoplasmic ribonucleoprotein granule	6/86	243/19594	0.000702979	0.00889268	0.00680779	7538/7150/8651/998/406/64506	6
CC	GO:0035770	ribonucleoprotein granule	6/86	261/19594	0.00101825	0.0122675	0.00939142	7538/7150/8651/998/406/64506	6
CC	GO:0043601	nuclear replisome	2/86	13/19594	0.00143925	0.0165513	0.0126709	6117/5424	2
CC	GO:1902911	protein kinase complex	4/86	115/19594	0.00165126	0.0181639	0.0139054	1026/3643/3480/3667	4
CC	GO:0030894	replisome	2/86	15/19594	0.00192643	0.0203078	0.0155466	6117/5424	2
CC	GO:0005657	replication fork	3/86	60/19594	0.00233227	0.0236025	0.0180689	604/6117/5424	3
CC	GO:0030669	clathrin-coated endocytic vesicle membrane	3/86	72/19594	0.00391412	0.0369785	0.0283089	348/1950/4036	3
CC	GO:0030139	endocytic vesicle	6/86	342/19594	0.00394632	0.0369785	0.0283089	3320/998/6850/348/1950/4036	6
CC	GO:0071682	endocytic vesicle lumen	2/86	23/19594	0.00453725	0.0409973	0.0313855	3320/348	2
CC	GO:0043025	neuronal cell body	7/86	482/19594	0.00527302	0.0460025	0.0352173	3320/3643/7150/3480/998/348/6285	7
CC	GO:0098687	chromosomal region	6/86	366/19594	0.00547198	0.046147	0.0353279	1051/6117/6615/4085/5424/7153	6
MF	GO:0140297	DNA-binding transcription factor binding	19/86	470/18410	4.2595e-13	1.29063e-10	9.19155e-11	150094/3727/4792/4609/3725/604/1051/2114/8553/9978/4303/406/5469/1050/6909/1499/3091/2353/10891	19
MF	GO:0061629	RNA polymerase II-specific DNA-binding transcription factor binding	14/86	348/18410	7.61188e-10	1.1532e-07	8.21282e-08	3727/4792/3725/1051/2114/8553/9978/406/5469/1050/1499/3091/2353/10891	14
MF	GO:0001221	transcription coregulator binding	9/86	108/18410	1.85255e-09	1.87108e-07	1.33254e-07	3727/4609/604/2309/6495/5469/1499/3091/2353	9
MF	GO:0005159	insulin-like growth factor receptor binding	5/86	16/18410	8.29451e-09	6.28309e-07	4.47467e-07	3643/8651/8835/3479/3667	5
MF	GO:0044389	ubiquitin-like protein ligase binding	11/86	317/18410	2.57334e-07	1.24945e-05	8.89829e-06	4792/3725/1026/3320/1051/1191/3329/9978/3091/3309/10891	11
MF	GO:0001227	DNA-binding transcription repressor activity, RNA polymerase II-specific	11/86	321/18410	2.91618e-07	1.24945e-05	8.89829e-06	4609/3725/604/1051/2309/2114/8553/6615/6909/4084/3090	11
MF	GO:0031994	insulin-like growth factor I binding	4/86	13/18410	3.07296e-07	1.24945e-05	8.89829e-06	3643/3480/3485/4036	4
MF	GO:0001217	DNA-binding transcription repressor activity	11/86	325/18410	3.29888e-07	1.24945e-05	8.89829e-06	4609/3725/604/1051/2309/2114/8553/6615/6909/4084/3090	11
MF	GO:0031625	ubiquitin protein ligase binding	10/86	298/18410	1.27018e-06	4.27627e-05	3.04546e-05	4792/3725/1026/3320/1191/3329/9978/3091/3309/10891	10
MF	GO:0001228	DNA-binding transcription activator activity, RNA polymerase II-specific	12/86	462/18410	1.53888e-06	4.63649e-05	3.302e-05	3727/4609/3725/4791/1051/2309/1958/6495/4303/1050/3091/2353	12
MF	GO:0001216	DNA-binding transcription activator activity	12/86	466/18410	1.68321e-06	4.63649e-05	3.302e-05	3727/4609/3725/4791/1051/2309/1958/6495/4303/1050/3091/2353	12
MF	GO:0005158	insulin receptor binding	4/86	22/18410	3.04459e-06	7.47755e-05	5.32534e-05	8660/3480/3479/3667	4
MF	GO:0070888	E-box binding	5/86	49/18410	3.20819e-06	7.47755e-05	5.32534e-05	4609/8553/6615/406/3091	5
MF	GO:0005520	insulin-like growth factor binding	4/86	29/18410	9.64199e-06	0.000193655	0.000137917	3643/3480/3485/4036	4
MF	GO:0043548	phosphatidylinositol 3-kinase binding	4/86	29/18410	9.64199e-06	0.000193655	0.000137917	3643/8660/3480/3667	4
MF	GO:0051087	chaperone binding	6/86	106/18410	1.0226e-05	0.000193655	0.000137917	9531/1191/3329/3309/2896/4036	6
MF	GO:0042826	histone deacetylase binding	6/86	126/18410	2.74076e-05	0.0004885	0.000347898	3320/1051/6909/3091/7153/3090	6
MF	GO:0004713	protein tyrosine kinase activity	6/86	135/18410	4.04268e-05	0.000680518	0.000484649	3643/2042/5609/3480/2321/6850	6
MF	GO:0004712	protein serine/threonine/tyrosine kinase activity	10/86	446/18410	4.30681e-05	0.000686823	0.000489139	150094/3643/5292/2042/5609/3480/2321/6446/6850/5595	10
MF	GO:0016922	nuclear receptor binding	6/86	139/18410	4.76132e-05	0.000687737	0.00048979	3727/1051/5469/1499/3091/10891	6
MF	GO:0048156	tau protein binding	4/86	43/18410	4.76649e-05	0.000687737	0.00048979	3320/1191/348/6285	4
MF	GO:0008083	growth factor activity	6/86	162/18410	0.00011129	0.00153276	0.0010916	7422/3569/2896/3479/1950/8074	6
MF	GO:0004714	transmembrane receptor protein tyrosine kinase activity	4/86	60/18410	0.000177303	0.00233577	0.00166348	3643/2042/3480/2321	4
MF	GO:0071889	14-3-3 protein binding	3/86	30/18410	0.000364758	0.00460507	0.00327962	150094/7538/8660	3
MF	GO:0140318	protein transporter activity	3/86	31/18410	0.00040248	0.00487806	0.00347404	4170/3480/4036	3
MF	GO:0019838	growth factor binding	5/86	139/18410	0.000486897	0.00567422	0.00404105	3643/3480/2321/3485/4036	5
MF	GO:0019199	transmembrane receptor protein kinase activity	4/86	79/18410	0.00051072	0.00573141	0.00408178	3643/2042/3480/2321	4
MF	GO:0001540	amyloid-beta binding	4/86	81/18410	0.000561536	0.00607662	0.00432763	3643/1191/712/348	4
MF	GO:0042277	peptide binding	7/86	322/18410	0.000773379	0.00808048	0.00575473	4792/3643/1191/3480/6753/712/348	7
MF	GO:0001223	transcription coactivator binding	3/86	40/18410	0.000858242	0.00866825	0.00617332	6495/5469/3091	3
MF	GO:0043560	insulin receptor substrate binding	2/86	10/18410	0.000947268	0.00925878	0.00659389	3643/3480	2
MF	GO:0001046	core promoter sequence-specific DNA binding	3/86	42/18410	0.000990543	0.0093792	0.00667965	4609/1051/2353	3
MF	GO:0001784	phosphotyrosine residue binding	3/86	44/18410	0.00113509	0.0104222	0.00742243	6850/5595/3667	3
MF	GO:0019902	phosphatase binding	5/86	193/18410	0.00210774	0.0187596	0.0133601	8660/5609/1499/6850/5595	5
MF	GO:0045309	protein phosphorylated amino acid binding	3/86	55/18410	0.00216695	0.0187596	0.0133601	6850/5595/3667	3
MF	GO:0046935	1-phosphatidylinositol-3-kinase regulator activity	2/86	16/18410	0.00248045	0.0203872	0.0145193	8651/8835	2
MF	GO:0051082	unfolded protein binding	4/86	121/18410	0.00248953	0.0203872	0.0145193	3320/1191/3329/3309	4
MF	GO:0031072	heat shock protein binding	4/86	123/18410	0.00264176	0.0210646	0.0150017	7538/406/3091/3309	4
MF	GO:0033218	amide binding	7/86	402/18410	0.00274749	0.0212302	0.0151197	4792/3643/1191/3480/6753/712/348	7
MF	GO:0031435	mitogen-activated protein kinase kinase kinase binding	2/86	17/18410	0.00280267	0.0212302	0.0151197	5609/998	2
MF	GO:1990841	promoter-specific chromatin binding	3/86	62/18410	0.00305139	0.0221504	0.015775	1958/4303/5469	3
MF	GO:0004708	MAP kinase kinase activity	2/86	18/18410	0.00314346	0.0221504	0.015775	5609/5595	2
MF	GO:0140597	protein carrier chaperone	2/86	18/18410	0.00314346	0.0221504	0.015775	9531/1191	2
MF	GO:0035014	phosphatidylinositol 3-kinase regulator activity	2/86	19/18410	0.00350265	0.0241205	0.0171781	8651/8835	2
MF	GO:0000979	RNA polymerase II core promoter sequence-specific DNA binding	2/86	20/18410	0.00388006	0.0255578	0.0182017	1051/2353	2
MF	GO:0016500	protein-hormone receptor activity	2/86	20/18410	0.00388006	0.0255578	0.0182017	3643/3480	2
MF	GO:0004674	protein serine/threonine kinase activity	7/86	430/18410	0.00397921	0.0256532	0.0182696	150094/5292/7150/5609/6446/6850/5595	7
MF	GO:0070851	growth factor receptor binding	4/86	139/18410	0.00409601	0.0258561	0.0184141	7422/3569/1950/8074	4
MF	GO:0043022	ribosome binding	3/86	70/18410	0.00429982	0.0265887	0.0189358	3309/56648/64506	3
MF	GO:0035035	histone acetyltransferase binding	2/86	23/18410	0.00511991	0.0304183	0.0216632	1051/1958	2
MF	GO:0043274	phospholipase binding	2/86	23/18410	0.00511991	0.0304183	0.0216632	6850/4001	2
MF	GO:0043021	ribonucleoprotein complex binding	4/86	150/18410	0.00536143	0.0312406	0.0222488	5292/3309/56648/64506	4
MF	GO:0050750	low-density lipoprotein particle receptor binding	2/86	24/18410	0.00556848	0.0312454	0.0222522	1191/348	2
MF	GO:0070412	R-SMAD binding	2/86	24/18410	0.00556848	0.0312454	0.0222522	3725/2353	2
MF	GO:0046332	SMAD binding	3/86	78/18410	0.00581811	0.0320525	0.022827	3725/1499/2353	3
MF	GO:0016853	isomerase activity	4/86	155/18410	0.00601437	0.032542	0.0231757	7150/3329/8940/7153	4
MF	GO:0035925	mRNA 3'-UTR AU-rich region binding	2/86	26/18410	0.00651756	0.034646	0.0246741	7538/64506	2
MF	GO:0016209	antioxidant activity	3/86	85/18410	0.00737929	0.0384289	0.0273682	5743/2876/348	3
MF	GO:0008013	beta-catenin binding	3/86	86/18410	0.00762056	0.0384289	0.0273682	2309/4303/1499	3
MF	GO:0042562	hormone binding	3/86	87/18410	0.00786645	0.0384289	0.0273682	3643/3480/4036	3
MF	GO:0048018	receptor ligand activity	7/86	489/18410	0.00790511	0.0384289	0.0273682	7422/3569/2896/8741/3479/1950/8074	7
MF	GO:0051787	misfolded protein binding	2/86	29/18410	0.0080685	0.0384289	0.0273682	1191/3309	2
MF	GO:0070325	lipoprotein particle receptor binding	2/86	29/18410	0.0080685	0.0384289	0.0273682	1191/348	2
MF	GO:0051219	phosphoprotein binding	3/86	88/18410	0.008117	0.0384289	0.0273682	6850/5595/3667	3
MF	GO:0030546	signaling receptor activator activity	7/86	496/18410	0.00851305	0.0396839	0.0282619	7422/3569/2896/8741/3479/1950/8074	7
MF	GO:0005126	cytokine receptor binding	5/86	272/18410	0.00894263	0.0409291	0.0291487	7422/3569/6850/8741/8835	5
MF	GO:0071813	lipoprotein particle binding	2/86	31/18410	0.0091854	0.0409291	0.0291487	3329/348	2
MF	GO:0071814	protein-lipid complex binding	2/86	31/18410	0.0091854	0.0409291	0.0291487	3329/348	2
MF	GO:0008022	protein C-terminus binding	4/86	179/18410	0.00988666	0.0434153	0.0309194	5609/1499/4085/7153	4

## Sheet: Table S5
Table S5. KEGG enrichment analysis of ARDEGs
ID	Description	GeneRatio	BgRatio	pvalue	p.adjust	qvalue	geneID	Count
hsa04066	HIF-1 signaling pathway	13/69	109/8191	4.11245e-12	8.43052e-10	3.72285e-10	1026/7422/3643/3480/3569/9978/2321/3091/5595/3479/5054/3101/1950	13
hsa04068	FoxO signaling pathway	13/69	131/8191	4.43381e-11	3.03939e-09	1.34217e-09	1026/604/3643/8660/3480/2309/3569/4303/6446/5595/3479/3667/1950	13
hsa05167	Kaposi sarcoma-associated herpesvirus infection	15/69	194/8191	4.44788e-11	3.03939e-09	1.34217e-09	4792/4609/3725/7538/1026/7422/5743/5609/3569/7098/1499/3091/6850/5595/2353	15
hsa04151	PI3K-Akt signaling pathway	17/69	354/8191	3.3355e-09	1.70944e-07	7.54876e-08	4170/4609/1026/7422/3320/3643/3480/2309/3569/2321/6446/6850/5595/3479/3667/1950/8074	17
hsa04010	MAPK signaling pathway	15/69	294/8191	1.46038e-08	5.98755e-07	2.64405e-07	3727/4609/3725/7422/4791/3643/5609/3480/998/2321/5595/3479/1950/8074/2353	15
hsa05224	Breast cancer	11/69	147/8191	3.19401e-08	1.09129e-06	4.81904e-07	4609/3725/1026/4791/3480/1499/5595/3479/1950/8074/2353	11
hsa04657	IL-17 signaling pathway	9/69	94/8191	7.53268e-08	2.206e-06	9.74152e-07	3727/4792/3725/3320/1051/5743/3569/5595/2353	9
hsa04930	Type II diabetes mellitus	7/69	46/8191	9.1006e-08	2.33203e-06	1.0298e-06	3643/8660/8651/5595/8835/3101/3667	7
hsa05166	Human T-cell leukemia virus 1 infection	12/69	222/8191	2.63293e-07	5.99722e-06	2.64832e-06	4792/4609/3725/7538/1026/4791/1958/2114/3569/5595/4085/2353	12
hsa04380	Osteoclast differentiation	9/69	128/8191	1.07685e-06	2.20754e-05	9.74832e-06	3727/4792/3725/4791/5609/8651/6850/5595/2353	9
hsa04015	Rap1 signaling pathway	11/69	210/8191	1.19888e-06	2.23428e-05	9.86642e-06	7422/3643/3480/998/1499/2321/1268/5595/3479/1950/8074	11
hsa05215	Prostate cancer	8/69	97/8191	1.33441e-06	2.27962e-05	1.00666e-05	4792/1026/3320/3480/1499/5595/3479/1950	8
hsa05211	Renal cell carcinoma	7/69	69/8191	1.57423e-06	2.46619e-05	1.08905e-05	3725/1026/7422/9978/998/3091/5595	7
hsa04933	AGE-RAGE signaling pathway in diabetic complications	8/69	100/8191	1.68423e-06	2.46619e-05	1.08905e-05	3725/7422/5292/1958/3569/998/5595/5054	8
hsa04014	Ras signaling pathway	11/69	236/8191	3.75613e-06	4.79084e-05	2.1156e-05	7422/3643/3480/2114/998/4303/2321/5595/3479/1950/8074	11
hsa01521	EGFR tyrosine kinase inhibitor resistance	7/69	79/8191	3.95749e-06	4.79084e-05	2.1156e-05	7422/3480/2309/3569/5595/3479/1950	7
hsa04668	TNF signaling pathway	8/69	112/8191	3.97289e-06	4.79084e-05	2.1156e-05	4792/3725/1051/5743/5609/3569/5595/2353	8
hsa05202	Transcriptional misregulation in cancer	10/69	193/8191	4.24462e-06	4.83415e-05	2.13472e-05	4609/1026/604/1051/3480/3569/6495/1050/2321/3479	10
hsa04935	Growth hormone synthesis, secretion and action	8/69	120/8191	6.65627e-06	7.17714e-05	3.16937e-05	8660/6753/8651/5595/8835/3479/3667/2353	8
hsa05210	Colorectal cancer	7/69	86/8191	7.00209e-06	7.17714e-05	3.16937e-05	4609/3725/1026/1499/5595/1950/2353	7
hsa05161	Hepatitis B	9/69	162/8191	7.60886e-06	7.4277e-05	3.28001e-05	4792/4609/3725/1026/5609/3569/7098/5595/2353	9
hsa05213	Endometrial cancer	6/69	58/8191	8.21646e-06	7.65624e-05	3.38093e-05	4609/1026/2309/1499/5595/1950	6
hsa04211	Longevity regulating pathway	7/69	89/8191	8.80173e-06	7.84502e-05	3.4643e-05	3643/8660/3480/2309/3479/3667/10891	7
hsa05417	Lipid and atherosclerosis	10/69	215/8191	1.10633e-05	9.44987e-05	4.17298e-05	4792/3725/3320/5609/3569/3329/998/3309/5595/2353	10
hsa04213	Longevity regulating pathway - multiple species	6/69	62/8191	1.21538e-05	9.96615e-05	4.40097e-05	3643/8660/3480/2309/3479/3667	6
hsa04960	Aldosterone-regulated sodium reabsorption	5/69	37/8191	1.29539e-05	0.000102137	4.51027e-05	3643/6446/5595/3479/3667	5
hsa01522	Endocrine resistance	7/69	98/8191	1.66459e-05	0.000126386	5.58108e-05	3725/1026/3480/5469/5595/3479/2353	7
hsa04910	Insulin signaling pathway	8/69	137/8191	1.76781e-05	0.000129429	5.71549e-05	3643/8660/8651/5595/8835/3101/3667/10891	8
hsa05142	Chagas disease	7/69	102/8191	2.16368e-05	0.000148266	6.54729e-05	4792/3725/3569/712/5595/5054/2353	7
hsa05219	Bladder cancer	5/69	41/8191	2.16974e-05	0.000148266	6.54729e-05	4609/1026/7422/5595/1950	5
hsa04620	Toll-like receptor signaling pathway	7/69	104/8191	2.45611e-05	0.000157344	6.9482e-05	4792/3725/5609/3569/7098/5595/2353	7
hsa04625	C-type lectin receptor signaling pathway	7/69	104/8191	2.45611e-05	0.000157344	6.9482e-05	4792/3725/4791/5743/3569/6850/5595	7
hsa04520	Adherens junction	6/69	71/8191	2.66813e-05	0.000165747	7.31926e-05	3643/3480/6615/998/1499/5595	6
hsa05218	Melanoma	6/69	72/8191	2.89153e-05	0.000174342	7.69881e-05	1026/3480/5595/3479/1950/8074	6
hsa04659	Th17 cell differentiation	7/69	108/8191	3.13921e-05	0.000183868	8.11945e-05	4792/3725/3320/3569/3091/5595/2353	7
hsa05132	Salmonella infection	10/69	249/8191	3.94514e-05	0.000224654	9.92054e-05	4792/4609/3725/3320/5609/3569/998/1499/5595/2353	10
hsa04510	Focal adhesion	9/69	201/8191	4.275e-05	0.00023274	0.000102776	3725/7422/3480/998/1499/2321/5595/3479/1950	9
hsa04932	Non-alcoholic fatty liver disease	8/69	155/8191	4.31421e-05	0.00023274	0.000102776	3725/3643/8660/3569/998/1050/3667/2353	8
hsa05205	Proteoglycans in cancer	9/69	205/8191	4.98812e-05	0.000262196	0.000115784	4609/1026/7422/3480/998/1499/3091/5595/3479	9
hsa04722	Neurotrophin signaling pathway	7/69	119/8191	5.86205e-05	0.000295513	0.000130496	4792/3725/5609/2309/998/5595/3667	7
hsa04630	JAK-STAT signaling pathway	8/69	162/8191	5.91025e-05	0.000295513	0.000130496	4170/4609/1026/5292/3569/8651/8835/1950	8
hsa04152	AMPK signaling pathway	7/69	121/8191	6.52019e-05	0.000318247	0.000140535	3643/8660/3480/2309/3479/3667/10891	7
hsa04012	ErbB signaling pathway	6/69	85/8191	7.42861e-05	0.000354155	0.000156392	4609/3725/1026/5609/5595/1950	6
hsa05208	Chemical carcinogenesis - reactive oxygen species	9/69	223/8191	9.57397e-05	0.000437937	0.000193389	4792/3725/7422/5609/2309/3091/5595/1950/2353	9
hsa05235	PD-L1 expression and PD-1 checkpoint pathway in cancer	6/69	89/8191	9.61325e-05	0.000437937	0.000193389	4792/3725/3091/5595/1950/2353	6
hsa05323	Rheumatoid arthritis	6/69	93/8191	0.000122815	0.000547326	0.000241695	3725/7422/3569/2321/8741/2353	6
hsa05135	Yersinia infection	7/69	137/8191	0.000142806	0.000622878	0.000275058	4792/3725/5609/3569/998/5595/2353	7
hsa04936	Alcoholic liver disease	7/69	142/8191	0.000178532	0.000762479	0.000336705	4792/5609/2309/3569/712/1499/10891	7
hsa04914	Progesterone-mediated oocyte maturation	6/69	102/8191	0.000204458	0.000855387	0.000377732	3320/3480/5595/4085/3479/64506	6
hsa04660	T cell receptor signaling pathway	6/69	104/8191	0.00022738	0.000932258	0.000411677	4792/3725/5609/998/5595/2353	6
hsa05206	MicroRNAs in cancer	10/69	310/8191	0.000243787	0.000973796	0.00043002	4170/4609/1026/7422/5292/5743/8660/8651/5595/3667	10
hsa05216	Thyroid cancer	4/69	37/8191	0.000247012	0.000973796	0.00043002	4609/1026/1499/5595	4
hsa04928	Parathyroid hormone synthesis, secretion and action	6/69	106/8191	0.000252283	0.00097581	0.00043091	3727/1026/1958/5595/8074/2353	6
hsa05169	Epstein-Barr virus infection	8/69	202/8191	0.000274022	0.00104027	0.000459374	4792/4609/3725/1026/4791/5609/3569/6850	8
hsa04931	Insulin resistance	6/69	108/8191	0.000279286	0.00104097	0.000459686	4792/3643/8660/3569/3667/10891	6
hsa04917	Prolactin signaling pathway	5/69	70/8191	0.000290163	0.0010622	0.00046906	2309/8651/5595/8835/2353	5
hsa05160	Hepatitis C	7/69	157/8191	0.000331168	0.00119104	0.000525955	4792/4609/1026/7098/1499/5595/1950	7
hsa05207	Chemical carcinogenesis - receptor activation	8/69	212/8191	0.000379857	0.0013426	0.00059288	4609/3725/7422/604/3320/5595/1950/2353	8
hsa05214	Glioma	5/69	75/8191	0.000400561	0.00139178	0.000614599	1026/3480/5595/3479/1950	5
hsa05133	Pertussis	5/69	76/8191	0.000425995	0.00143162	0.000632193	3725/3569/712/5595/2353	5
hsa05212	Pancreatic cancer	5/69	76/8191	0.000425995	0.00143162	0.000632193	1026/7422/998/5595/1950	5
hsa05140	Leishmaniasis	5/69	77/8191	0.00045263	0.0014966	0.000660886	4792/3725/5743/5595/2353	5
hsa05163	Human cytomegalovirus infection	8/69	225/8191	0.000565131	0.00183892	0.000812051	4792/4609/1026/7422/5743/3569/1499/5595	8
hsa04662	B cell receptor signaling pathway	5/69	82/8191	0.000605118	0.00193827	0.000855923	4792/3725/6850/5595/2353	5
hsa05171	Coronavirus disease - COVID-19	8/69	232/8191	0.000691823	0.0021819	0.00096351	4792/3725/3569/7098/712/6850/5595/2353	8
hsa04926	Relaxin signaling pathway	6/69	129/8191	0.000722966	0.00224558	0.000991627	4792/3725/7422/5609/5595/2353	6
hsa04114	Oocyte meiosis	6/69	131/8191	0.000783943	0.00239863	0.00105922	3480/9978/5595/4085/3479/64506	6
hsa04913	Ovarian steroidogenesis	4/69	51/8191	0.000855401	0.00257878	0.00113877	3643/5743/3480/3479	4
hsa04210	Apoptosis	6/69	136/8191	0.000953855	0.00283392	0.00125143	4170/4792/3725/5595/4001/2353	6
hsa05131	Shigellosis	8/69	247/8191	0.00104111	0.00304896	0.00134639	4792/3725/2309/9978/998/4303/5595/3101	8
hsa05418	Fluid shear stress and atherosclerosis	6/69	139/8191	0.00106864	0.00305575	0.00134939	3725/7422/3320/5609/1499/2353	6
hsa04912	GnRH signaling pathway	5/69	93/8191	0.00107324	0.00305575	0.00134939	3725/5609/1958/998/5595	5
hsa05134	Legionellosis	4/69	57/8191	0.00130183	0.00365582	0.00161438	4792/4791/3569/3329	4
hsa05231	Choline metabolism in cancer	5/69	98/8191	0.0013577	0.00376119	0.00166091	3725/3091/5595/1950/2353	5
hsa04923	Regulation of lipolysis in adipocytes	4/69	58/8191	0.00138946	0.00379787	0.00167711	3643/5743/8660/3667	4
hsa04370	VEGF signaling pathway	4/69	59/8191	0.00148114	0.00399518	0.00176424	7422/5743/998/5595	4
hsa05226	Gastric cancer	6/69	149/8191	0.00152943	0.00407187	0.0017981	4609/1026/1499/5595/1950/8074	6
hsa05203	Viral carcinogenesis	7/69	204/8191	0.00156469	0.00411232	0.00181597	4792/3725/1026/4791/998/6850/5595	7
hsa04150	mTOR signaling pathway	6/69	156/8191	0.00193283	0.00495288	0.00218715	3643/3480/6446/5595/3479/3667	6
hsa04218	Cellular senescence	6/69	156/8191	0.00193283	0.00495288	0.00218715	4609/1026/2309/3569/5595/5054	6
hsa05221	Acute myeloid leukemia	4/69	67/8191	0.0023717	0.00600245	0.00265063	4609/5292/1050/5595	4
hsa04920	Adipocytokine signaling pathway	4/69	69/8191	0.00264152	0.00660379	0.00291618	4792/8660/3667/10891	4
hsa05230	Central carbon metabolism in cancer	4/69	70/8191	0.00278402	0.0068762	0.00303647	4609/3091/5595/3101	4
hsa04710	Circadian rhythm	3/69	34/8191	0.00284002	0.00693101	0.00306068	8553/9978/406	3
hsa05223	Non-small cell lung cancer	4/69	72/8191	0.0030847	0.00743956	0.00328525	1026/2309/5595/1950	4
hsa04115	p53 signaling pathway	4/69	73/8191	0.00324305	0.00773052	0.00341373	1026/64393/3479/5054	4
hsa04919	Thyroid hormone signaling pathway	5/69	121/8191	0.00342498	0.00807036	0.00356381	4609/5469/1499/3091/5595	5
hsa05220	Chronic myeloid leukemia	4/69	76/8191	0.00375124	0.00873869	0.00385893	4792/4609/1026/5595	4
hsa05010	Alzheimer disease	9/69	384/8191	0.00466033	0.0107345	0.00474026	3643/5743/8660/5609/3569/1499/5595/348/3667	9
hsa03440	Homologous recombination	3/69	41/8191	0.00485126	0.0110501	0.00487963	6117/8940/5424	3
hsa05130	Pathogenic Escherichia coli infection	6/69	197/8191	0.00611393	0.0137731	0.0060821	4792/3725/3569/998/5595/2353	6
hsa05165	Human papillomavirus infection	8/69	331/8191	0.00637155	0.0141975	0.00626949	1026/7422/5743/7098/998/1499/5595/1950	8
hsa04140	Autophagy - animal	5/69	141/8191	0.00654653	0.0144305	0.0063724	8660/3480/3091/5595/3667	5
hsa04550	Signaling pathways regulating pluripotency of stem cells	5/69	143/8191	0.00694131	0.015138	0.0066848	4609/3480/1499/5595/3479	5
hsa03420	Nucleotide excision repair	3/69	47/8191	0.00711903	0.0153621	0.00678378	6117/9978/5424	3
hsa04658	Th1 and Th2 cell differentiation	4/69	92/8191	0.00738895	0.0156158	0.00689582	4792/3725/5595/2353	4
hsa05222	Small cell lung cancer	4/69	92/8191	0.00738895	0.0156158	0.00689582	4792/4609/1026/5743	4
hsa05170	Human immunodeficiency virus 1 infection	6/69	212/8191	0.00865536	0.0181056	0.00799528	4792/3725/5609/9978/5595/2353	6
hsa04921	Oxytocin signaling pathway	5/69	154/8191	0.00941533	0.0194964	0.00860945	3725/1026/5743/5595/2353	5
hsa04064	NF-kappa B signaling pathway	4/69	104/8191	0.0112796	0.0231231	0.010211	4792/4791/5743/6850	4
hsa05225	Hepatocellular carcinoma	5/69	168/8191	0.0133695	0.027136	0.0119831	4609/1026/3480/1499/5595	5
hsa04730	Long-term depression	3/69	60/8191	0.013903	0.0279423	0.0123391	3480/5595/3479	3
hsa03430	Mismatch repair	2/69	23/8191	0.0157861	0.031419	0.0138744	6117/5424	2
hsa05152	Tuberculosis	5/69	180/8191	0.0175496	0.034593	0.015276	1051/3569/3329/6850/5595	5
hsa04621	NOD-like receptor signaling pathway	5/69	184/8191	0.0191163	0.0373222	0.0164812	4792/3725/3320/3569/5595	5
hsa04664	Fc epsilon RI signaling pathway	3/69	68/8191	0.019416	0.0375497	0.0165816	5609/6850/5595	3
hsa05120	Epithelial cell signaling in Helicobacter pylori infection	3/69	70/8191	0.0209573	0.0401518	0.0177307	4792/3725/998	3
hsa04110	Cell cycle	4/69	127/8191	0.0219647	0.0416922	0.0184109	4609/1026/9978/4085	4
hsa04137	Mitophagy - animal	3/69	72/8191	0.0225642	0.0424372	0.0187399	3725/2309/3091	3
hsa01524	Platinum drug resistance	3/69	73/8191	0.0233922	0.0435946	0.019251	1026/5595/7153	3
hsa04918	Thyroid hormone synthesis	3/69	75/8191	0.0250975	0.0463513	0.0204683	2876/3309/4036	3

## Sheet: Table S6
Table S6. DO enrichment analysis of ARDEGs
ID	Description	GeneRatio	BgRatio	pvalue	p.adjust	qvalue	geneID	Count
DOID:10283	prostate cancer	25/78	425/8007	8.33946e-14	4.73105e-11	1.52313e-11	4170/3727/4609/3725/1026/7422/1051/5743/3480/1958/3569/3329/2321/4521/3091/3309/5595/348/3485/3479/5054/3667/1950/4036/10891	25
DOID:3856	male reproductive organ cancer	25/78	435/8007	1.41861e-13	4.73105e-11	1.52313e-11	4170/3727/4609/3725/1026/7422/1051/5743/3480/1958/3569/3329/2321/4521/3091/3309/5595/348/3485/3479/5054/3667/1950/4036/10891	25
DOID:2043	hepatitis B	18/78	197/8007	2.92404e-13	6.50111e-11	2.093e-11	4609/3725/1026/3320/5743/8660/2114/3569/7098/8651/3329/1499/3091/3309/5595/348/3667/10891	18
DOID:120	female reproductive organ cancer	25/78	455/8007	3.93788e-13	6.56642e-11	2.11402e-11	4170/4792/4609/3725/1026/7422/3643/1051/5743/2114/3569/6615/5469/1499/3091/2896/5595/3485/3479/56648/5054/1950/2353/7153/10891	25
DOID:2237	hepatitis	24/78	431/8007	9.90749e-13	1.32166e-10	4.25501e-11	4170/4609/3725/1026/7422/3320/5743/8660/1191/2114/3569/7098/8651/3329/1499/3091/1268/3309/5595/348/3479/3667/10891/6285	24
DOID:0060100	musculoskeletal system cancer	24/78	439/8007	1.47647e-12	1.64134e-10	5.28421e-11	4170/4609/3725/1026/7422/604/1051/7150/5743/2042/1191/3480/3569/6615/6495/1050/1499/3091/6850/2896/5595/4085/3479/7153	24
DOID:201	connective tissue cancer	22/78	370/8007	2.98515e-12	2.84442e-10	9.15746e-11	4170/4609/3725/1026/7422/604/1051/7150/5743/1191/3480/3569/6615/6495/1050/1499/3091/6850/5595/4085/3479/7153	22
DOID:2621	autonomic nervous system neoplasm	22/78	375/8007	3.90661e-12	2.89523e-10	9.32103e-11	4609/3725/1026/7422/9531/5743/1191/3480/2309/1958/3569/3329/1499/2321/3091/3309/5595/4085/3485/3479/1950/7153	22
DOID:769	neuroblastoma	22/78	375/8007	3.90661e-12	2.89523e-10	9.32103e-11	4609/3725/1026/7422/9531/5743/1191/3480/2309/1958/3569/3329/1499/2321/3091/3309/5595/4085/3485/3479/1950/7153	22
DOID:3459	breast carcinoma	22/78	383/8007	5.95654e-12	3.97301e-10	1.27909e-10	4609/1026/7422/3320/5743/1191/3480/2309/1958/3569/2876/1499/2321/3091/6850/5595/4085/8835/3485/3479/5054/7153	22
DOID:2394	ovarian cancer	20/78	312/8007	9.05852e-12	5.49276e-10	1.76836e-10	4170/4792/4609/1026/7422/5743/3569/6615/5469/1499/3091/2896/5595/3485/3479/56648/5054/1950/2353/10891	20
DOID:1192	peripheral nervous system neoplasm	22/78	396/8007	1.15694e-11	6.43068e-10	2.07032e-10	4609/3725/1026/7422/9531/5743/1191/3480/2309/1958/3569/3329/1499/2321/3091/3309/5595/4085/3485/3479/1950/7153	22
DOID:2151	malignant ovarian surface epithelial-stromal neoplasm	19/78	286/8007	1.77068e-11	7.87364e-10	2.53487e-10	4170/4792/4609/1026/7422/5743/3569/6615/5469/1499/3091/2896/5595/3485/56648/5054/1950/2353/10891	19
DOID:2152	ovary epithelial cancer	19/78	286/8007	1.77068e-11	7.87364e-10	2.53487e-10	4170/4792/4609/1026/7422/5743/3569/6615/5469/1499/3091/2896/5595/3485/56648/5054/1950/2353/10891	19
DOID:4001	ovarian carcinoma	19/78	286/8007	1.77068e-11	7.87364e-10	2.53487e-10	4170/4792/4609/1026/7422/5743/3569/6615/5469/1499/3091/2896/5595/3485/56648/5054/1950/2353/10891	19
DOID:9256	colorectal cancer	18/78	287/8007	1.71218e-10	7.11328e-09	2.29008e-09	4609/3725/1026/7422/3320/5743/3480/6615/3329/1499/2321/3091/8741/348/5424/3479/3667/2353	18
DOID:5672	large intestine cancer	18/78	288/8007	1.81298e-10	7.11328e-09	2.29008e-09	4609/3725/1026/7422/3320/5743/3480/6615/3329/1499/2321/3091/8741/348/5424/3479/3667/2353	18
DOID:10155	intestinal cancer	18/78	300/8007	3.5391e-10	1.31143e-08	4.22209e-09	4609/3725/1026/7422/3320/5743/3480/6615/3329/1499/2321/3091/8741/348/5424/3479/3667/2353	18
DOID:9538	multiple myeloma	17/78	264/8007	3.97306e-10	1.39475e-08	4.49032e-09	4170/4792/4609/3725/7422/3320/1051/5743/3480/1958/3569/7098/8651/1499/2321/8741/3479	17
DOID:263	kidney cancer	21/78	437/8007	5.64852e-10	1.88378e-08	6.06472e-09	4609/1026/7422/3320/5743/1191/3480/1958/3569/7098/1499/2321/3091/3309/5595/4085/348/3485/3479/5054/1950	21
DOID:1542	head and neck carcinoma	16/78	235/8007	6.20416e-10	1.97056e-08	6.34411e-09	4609/1026/7422/5743/3480/3569/6615/7098/3329/998/1050/1499/3091/348/3479/1950	16
DOID:10534	stomach cancer	17/78	274/8007	7.07862e-10	2.14611e-08	6.90928e-09	4170/4609/3725/1026/604/5743/3480/3569/6753/1499/3091/3309/5595/4085/3485/5054/7153	17
DOID:11934	head and neck cancer	16/78	239/8007	7.95896e-10	2.3081e-08	7.43079e-09	4609/1026/7422/5743/3480/3569/6615/7098/3329/998/1050/1499/3091/348/3479/1950	16
DOID:219	colon cancer	17/78	282/8007	1.10414e-09	3.06859e-08	9.87914e-09	4609/3725/1026/7422/3320/5743/3480/6615/3329/1499/2321/3091/8741/5424/3479/3667/2353	17
DOID:4960	bone marrow cancer	18/78	328/8007	1.50213e-09	4.00769e-08	1.29025e-08	4170/4792/4609/3725/7422/3320/1051/5743/3480/1958/3569/7098/8651/1499/2321/8741/8835/3479	18
DOID:4450	renal cell carcinoma	18/78	342/8007	2.93268e-09	7.24645e-08	2.33295e-08	4609/1026/7422/5743/1191/3480/3569/7098/2321/3091/3309/5595/4085/348/3485/3479/5054/1950	18
DOID:3908	non-small cell lung carcinoma	20/78	431/8007	2.93335e-09	7.24645e-08	2.33295e-08	4170/4609/1026/7422/3320/5743/3480/2309/3569/8553/998/1499/2321/3091/8741/5595/348/3479/2353/7153	20
DOID:1428	endocrine pancreas disease	9/78	59/8007	4.1804e-09	9.95831e-08	3.20602e-08	3643/7351/3569/6446/348/3479/5054/3667/10891	9
DOID:3996	urinary system cancer	21/78	500/8007	6.4747e-09	1.48918e-07	4.79433e-08	4609/1026/7422/3320/5743/1191/3480/1958/3569/7098/1499/2321/3091/3309/5595/4085/348/3485/3479/5054/1950	21
DOID:4195	hyperglycemia	12/78	139/8007	7.58665e-09	1.68677e-07	5.43044e-08	4609/3643/5743/7351/3569/6615/2876/3091/6446/3479/5054/10891	12
DOID:0070004	myeloma	17/78	323/8007	8.71905e-09	1.876e-07	6.03968e-08	4170/4792/4609/3725/7422/3320/1051/5743/3480/1958/3569/7098/8651/1499/2321/8741/3479	17
DOID:557	kidney disease	20/78	461/8007	9.33688e-09	1.94616e-07	6.26554e-08	3727/4609/3725/1026/7422/5743/1191/3569/6495/2321/3091/6446/8741/348/3479/5054/1950/8074/2353/4036	20
DOID:4451	renal carcinoma	18/78	380/8007	1.54577e-08	3.12433e-07	1.00586e-07	4609/1026/7422/5743/1191/3480/3569/7098/2321/3091/3309/5595/4085/348/3485/3479/5054/1950	18
DOID:18	urinary system disease	20/78	478/8007	1.72834e-08	3.39059e-07	1.09158e-07	3727/4609/3725/1026/7422/5743/1191/3569/6495/2321/3091/6446/8741/348/3479/5054/1950/8074/2353/4036	20
DOID:5517	stomach carcinoma	12/78	153/8007	2.25511e-08	4.2976e-07	1.38359e-07	4609/3725/1026/5743/3480/6753/1499/3091/3309/5595/3485/7153	12
DOID:1037	lymphoblastic leukemia	19/78	443/8007	2.86564e-08	5.30939e-07	1.70933e-07	4170/3727/4609/1026/7422/3320/5743/2042/2309/3569/8651/4303/1050/2321/6850/8741/3485/5054/7153	19
DOID:4766	embryoma	17/78	352/8007	3.13983e-08	5.66019e-07	1.82226e-07	4170/4609/3725/1026/3320/5743/3480/3569/6615/6446/3309/4085/348/3485/3479/5054/3667	17
DOID:28	endocrine system disease	18/78	399/8007	3.2965e-08	5.78623e-07	1.86284e-07	1026/7422/3643/5743/8660/7351/3480/3569/2321/6446/348/3479/5054/3667/1950/8074/4036/10891	18
DOID:9970	obesity	16/78	313/8007	3.86972e-08	6.61821e-07	2.1307e-07	3643/1051/8660/7351/3480/3569/1050/3091/1268/2896/348/3485/3479/5054/3667/10891	16
DOID:2018	hyperinsulinism	8/78	54/8007	4.0789e-08	6.80157e-07	2.18973e-07	3643/7351/3569/6446/3479/5054/3667/10891	8
DOID:1793	pancreatic cancer	16/78	319/8007	5.0494e-08	8.21452e-07	2.64462e-07	4170/4609/3725/7422/3320/5292/5743/3480/3569/1499/3091/3309/6850/3479/3667/7153	16
DOID:654	overnutrition	16/78	322/8007	5.75497e-08	9.13944e-07	2.94239e-07	3643/1051/8660/7351/3480/3569/1050/3091/1268/2896/348/3485/3479/5054/3667/10891	16
DOID:688	embryonal cancer	17/78	373/8007	7.35038e-08	1.14016e-06	3.67069e-07	4170/4609/3725/1026/3320/5743/3480/3569/6615/6446/3309/4085/348/3485/3479/5054/3667	17
DOID:26	pancreas disease	12/78	171/8007	7.81879e-08	1.18526e-06	3.81587e-07	7422/3643/5743/7351/3569/6446/348/3479/5054/3667/1950/10891	12
DOID:0060084	cell type benign neoplasm	19/78	475/8007	8.75147e-08	1.29716e-06	4.17614e-07	4170/4609/3725/1026/7422/1051/5743/1191/3480/1958/3569/8651/2876/1499/3091/5595/3479/1950/7153	19
DOID:5520	head and neck squamous cell carcinoma	12/78	174/8007	9.47829e-08	1.37435e-06	4.42465e-07	4609/1026/7422/5743/3480/3569/6615/7098/998/1050/1499/3091	12
DOID:11613	hyperandrogenism	6/78	25/8007	1.07489e-07	1.52543e-06	4.91105e-07	3643/8660/3569/3479/5054/3667	6
DOID:374	nutrition disease	16/78	338/8007	1.12862e-07	1.56831e-06	5.04908e-07	3643/1051/8660/7351/3480/3569/1050/3091/1268/2896/348/3485/3479/5054/3667/10891	16
DOID:3347	osteosarcoma	13/78	215/8007	1.2405e-07	1.68859e-06	5.43633e-07	3725/1026/7422/604/7150/5743/6495/1499/3091/6850/5595/4085/3479	13
DOID:1936	atherosclerosis	16/78	344/8007	1.43856e-07	1.91904e-06	6.17824e-07	7422/5743/7351/3480/2309/3569/8651/3329/1268/2896/348/3479/5054/1950/8074/10891	16
DOID:2348	arteriosclerotic cardiovascular disease	16/78	345/8007	1.49718e-07	1.95807e-06	6.30391e-07	7422/5743/7351/3480/2309/3569/8651/3329/1268/2896/348/3479/5054/1950/8074/10891	16
DOID:2349	arteriosclerosis	16/78	356/8007	2.30199e-07	2.95275e-06	9.5062e-07	7422/5743/7351/3480/2309/3569/8651/3329/1268/2896/348/3479/5054/1950/8074/10891	16
DOID:3717	gastric adenocarcinoma	9/78	94/8007	2.69226e-07	3.38818e-06	1.09081e-06	4609/3725/5743/3480/6753/1499/3091/5595/7153	9
DOID:2994	germ cell cancer	17/78	410/8007	2.87658e-07	3.51468e-06	1.13153e-06	4170/4609/3725/1026/3320/5743/3480/3569/6615/6446/3309/4085/348/3485/3479/5054/3667	17
DOID:1115	sarcoma	12/78	193/8007	2.95069e-07	3.51468e-06	1.13153e-06	4170/4609/1026/7422/5743/3480/3569/6615/1499/3091/3479/5054	12
DOID:127	leiomyoma	9/78	95/8007	2.95086e-07	3.51468e-06	1.13153e-06	1026/7422/1051/3480/1958/3569/5595/3479/1950	9
DOID:10591	pre-eclampsia	14/78	278/8007	3.71008e-07	4.34144e-06	1.3977e-06	7422/5743/1191/3569/2876/2321/3091/1268/3309/5595/348/3479/5054/6285	14
DOID:0060122	integumentary system cancer	9/78	98/8007	3.8605e-07	4.36433e-06	1.40507e-06	4170/4609/1026/5743/3480/3569/1499/1268/3479	9
DOID:4159	skin cancer	9/78	98/8007	3.8605e-07	4.36433e-06	1.40507e-06	4170/4609/1026/5743/3480/3569/1499/1268/3479	9
DOID:10747	lymphoid leukemia	8/78	72/8007	4.07656e-07	4.53178e-06	1.45898e-06	3727/1026/7422/5743/8651/1050/8741/5054	8
DOID:5100	middle ear disease	6/78	31/8007	4.26617e-07	4.66481e-06	1.50181e-06	1026/7422/604/3569/5054/1950	6
DOID:184	bone cancer	13/78	243/8007	5.12858e-07	5.51736e-06	1.77628e-06	3725/1026/7422/604/7150/5743/6495/1499/3091/6850/5595/4085/3479	13
DOID:1520	colon carcinoma	11/78	168/8007	5.76463e-07	6.10319e-06	1.96489e-06	4609/1026/7422/5743/6615/3329/1499/2321/3091/8741/2353	11
DOID:4362	cervical cancer	9/78	105/8007	6.97948e-07	7.27393e-06	2.3418e-06	4609/3725/1026/1051/5743/3569/6615/5595/7153	9
DOID:4045	muscle cancer	9/78	107/8007	8.19834e-07	8.23721e-06	2.65192e-06	4170/4609/1026/7422/2042/3480/1499/2896/7153	9
DOID:0060116	sensory system cancer	10/78	139/8007	8.27426e-07	8.23721e-06	2.65192e-06	4609/1026/7422/3320/1191/3091/5595/3479/3667/6285	10
DOID:2174	ocular cancer	10/78	139/8007	8.27426e-07	8.23721e-06	2.65192e-06	4609/1026/7422/3320/1191/3091/5595/3479/3667/6285	10
DOID:1923	sex differentiation disease	6/78	35/8007	9.11853e-07	8.9442e-06	2.87953e-06	3643/8660/3569/3479/5054/3667	6
DOID:8692	myeloid leukemia	10/78	142/8007	1.00788e-06	9.74282e-06	3.13665e-06	4170/4609/3725/1026/3480/3569/1050/8835/3485/3479	10
DOID:0060085	organ system benign neoplasm	13/78	262/8007	1.20742e-06	1.1505e-05	3.70396e-06	1026/7422/1051/5743/1191/3480/1958/3569/1499/3091/1268/3479/5054	13
DOID:3451	skin carcinoma	7/78	58/8007	1.27848e-06	1.20105e-05	3.86672e-06	4170/1026/5743/3480/3569/1499/3479	7
DOID:10952	nephritis	10/78	147/8007	1.38562e-06	1.28363e-05	4.13257e-06	3727/1026/7422/5743/1191/3569/6446/8741/348/5054	10
DOID:0050736	autosomal dominant disease	16/78	409/8007	1.48491e-06	1.35676e-05	4.36801e-06	4609/1026/7422/7150/3480/6495/3091/1268/6446/3309/5595/3479/5054/3667/7153/10891	16
DOID:1883	hepatitis C	12/78	233/8007	2.20469e-06	1.9872e-05	6.39769e-06	4170/1026/7422/5743/3569/7098/8651/1268/5595/348/3479/3667	12
DOID:4905	pancreatic carcinoma	12/78	237/8007	2.63466e-06	2.34309e-05	7.54346e-06	4170/3725/7422/5292/5743/3480/3569/1499/3091/6850/3479/7153	12
DOID:50	thyroid gland disease	10/78	159/8007	2.83284e-06	2.48619e-05	8.00416e-06	7422/5743/7351/3480/3569/2321/3479/5054/8074/4036	10
DOID:0060095	uterine benign neoplasm	6/78	43/8007	3.2195e-06	2.72696e-05	8.7793e-06	7422/1051/3480/1958/3569/3479	6
DOID:13223	uterine fibroid	6/78	43/8007	3.2195e-06	2.72696e-05	8.7793e-06	7422/1051/3480/1958/3569/3479	6
DOID:3963	thyroid carcinoma	11/78	200/8007	3.22983e-06	2.72696e-05	8.7793e-06	1026/7422/604/1051/5743/6615/1499/2321/3091/3479/1950	11
DOID:0060086	female reproductive organ benign neoplasm	6/78	45/8007	4.2354e-06	3.53127e-05	1.13687e-05	7422/1051/3480/1958/3569/3479	6
DOID:850	lung disease	17/78	499/8007	4.40902e-06	3.63064e-05	1.16886e-05	4792/7422/3320/5743/3569/8651/3329/1499/2321/3091/6446/348/3479/5054/1950/2353/10891	17
DOID:3070	malignant glioma	11/78	207/8007	4.50839e-06	3.66719e-05	1.18063e-05	4609/3725/1026/1051/5743/3480/3569/3309/3485/3479/5054	11
DOID:3082	interstitial lung disease	10/78	170/8007	5.17249e-06	4.15668e-05	1.33822e-05	4792/7422/5743/3569/8651/1499/2321/6446/3479/2353	10
DOID:0050622	reproductive organ benign neoplasm	6/78	47/8007	5.49789e-06	4.36559e-05	1.40548e-05	7422/1051/3480/1958/3569/3479	6
DOID:936	brain disease	16/78	454/8007	5.77282e-06	4.52997e-05	1.4584e-05	7422/3643/5743/7351/1958/3569/7098/8651/3329/5469/1268/2896/348/3479/4001/6285	16
DOID:1781	thyroid cancer	11/78	213/8007	5.93715e-06	4.60474e-05	1.48247e-05	1026/7422/604/1051/5743/6615/1499/2321/3091/3479/1950	11
DOID:2893	cervix carcinoma	8/78	104/8007	6.83196e-06	5.23784e-05	1.68629e-05	4609/3725/1026/1051/5743/3569/6615/5595	8
DOID:3910	lung adenocarcinoma	10/78	178/8007	7.79159e-06	5.83932e-05	1.87994e-05	4609/7422/5743/3480/2309/3569/8553/1499/3091/348	10
DOID:4607	biliary tract cancer	10/78	178/8007	7.79159e-06	5.83932e-05	1.87994e-05	4170/4609/1026/7422/5743/3569/6615/5595/348/7153	10
DOID:1040	chronic lymphocytic leukemia	11/78	221/8007	8.44941e-06	6.26196e-05	2.016e-05	4170/4609/7422/3320/5743/2309/3569/2321/6850/8741/5054	11
DOID:6432	pulmonary hypertension	7/78	77/8007	8.81916e-06	6.46416e-05	2.0811e-05	3725/7422/5743/3569/6909/3091/348	7
DOID:5041	esophageal cancer	9/78	145/8007	1.02965e-05	7.46494e-05	2.40329e-05	4609/1026/7422/5743/1958/3309/3479/5054/2353	9
DOID:14330	Parkinson's disease	10/78	187/8007	1.20439e-05	8.63797e-05	2.78095e-05	7422/5743/406/2876/1268/2896/348/3479/10891/6285	10
DOID:11335	sarcoidosis	7/78	84/8007	1.57297e-05	0.000111614	3.59335e-05	4792/1026/7422/5743/3569/2321/10891	7
DOID:4645	retinal cancer	8/78	118/8007	1.73924e-05	0.000122113	3.93135e-05	4609/1026/7422/1191/3091/5595/3479/3667	8
DOID:2462	retinal vascular disease	6/78	58/8007	1.90367e-05	0.000130902	4.21431e-05	7422/7351/3569/3091/3479/5054	6
DOID:8947	diabetic retinopathy	6/78	58/8007	1.90367e-05	0.000130902	4.21431e-05	7422/7351/3569/3091/3479/5054	6
DOID:2916	hypersensitivity reaction type IV disease	7/78	88/8007	2.1371e-05	0.000145454	4.68279e-05	4792/1026/7422/5743/3569/2321/10891	7
DOID:10286	prostate carcinoma	8/78	122/8007	2.21888e-05	0.000149495	4.81289e-05	4609/7422/5743/3480/1958/5595/3479/1950	8
DOID:200	giant cell tumor	4/78	18/8007	2.29904e-05	0.000153346	4.93688e-05	1051/5743/1191/1499	4
DOID:1107	esophageal carcinoma	8/78	123/8007	2.35477e-05	0.000153984	4.95741e-05	4609/1026/7422/5743/1958/3309/5054/2353	8
DOID:3770	pulmonary fibrosis	8/78	123/8007	2.35477e-05	0.000153984	4.95741e-05	7422/5743/3569/8651/1499/6446/3479/2353	8
DOID:4074	pancreas adenocarcinoma	9/78	161/8007	2.39099e-05	0.000154834	4.9848e-05	3725/5292/5743/3480/3569/3091/6850/3479/7153	9
DOID:341	peripheral vascular disease	6/78	61/8007	2.55174e-05	0.000163655	5.26878e-05	1026/7422/3569/3091/3479/5054	6
DOID:255	hemangioma	5/78	37/8007	2.63273e-05	0.000167241	5.38422e-05	7422/1191/3569/1499/3091	5
DOID:9408	acute myocardial infarction	7/78	92/8007	2.85877e-05	0.000179886	5.79134e-05	7422/5743/3569/2876/3091/3479/5054	7
DOID:5679	retinal disease	13/78	358/8007	3.609e-05	0.000224972	7.24286e-05	1026/7422/7351/1191/3480/3569/7098/2321/3091/3309/348/3479/5054	13
DOID:11476	osteoporosis	7/78	96/8007	3.77032e-05	0.000232852	7.49654e-05	8660/3480/3569/1268/5595/348/3479	7
DOID:0080011	bone resorption disease	7/78	97/8007	4.03207e-05	0.000246733	7.94344e-05	8660/3480/3569/1268/5595/348/3479	7
DOID:74	hematopoietic system disease	15/78	474/8007	4.22471e-05	0.000256171	8.24728e-05	4609/1026/7422/3320/1191/3480/1958/3569/998/1050/1499/8741/8835/3479/5054	15
DOID:0050890	synucleinopathy	10/78	220/8007	4.90549e-05	0.000289728	9.32761e-05	7422/5743/406/2876/1268/2896/348/3479/10891/6285	10
DOID:5082	liver cirrhosis	10/78	220/8007	4.90549e-05	0.000289728	9.32761e-05	1026/7422/3569/1499/2321/1268/8741/348/3479/1950	10
DOID:2742	auditory system disease	7/78	100/8007	4.90843e-05	0.000289728	9.32761e-05	1026/7422/604/3569/6909/5054/1950	7
DOID:5683	hereditary breast ovarian cancer	10/78	222/8007	5.2968e-05	0.000309909	9.97734e-05	4609/1026/7422/7150/3480/3091/3309/5595/3479/7153	10
DOID:1036	chronic leukemia	10/78	223/8007	5.50225e-05	0.00031913	0.000102742	4170/4609/7422/604/2309/3569/998/1499/2321/5595	10
DOID:2277	gonadal disease	6/78	70/8007	5.62142e-05	0.000322217	0.000103736	3643/8660/3569/3479/5054/3667	6
DOID:104	bacterial infectious disease	11/78	271/8007	5.65209e-05	0.000322217	0.000103736	4170/3725/7422/5743/3569/8651/3329/5595/348/3479/5054	11
DOID:4606	bile duct cancer	8/78	140/8007	5.97768e-05	0.000335051	0.000107868	4170/1026/7422/5743/3569/6615/5595/348	8
DOID:4897	bile duct carcinoma	8/78	140/8007	5.97768e-05	0.000335051	0.000107868	4170/1026/7422/5743/3569/6615/5595/348	8
DOID:0080005	bone remodeling disease	8/78	141/8007	6.28792e-05	0.000349504	0.000112521	8660/3480/3569/1268/5595/348/3479/8074	8
DOID:5409	lung small cell carcinoma	6/78	72/8007	6.59601e-05	0.000363598	0.000117058	1026/7422/1051/5743/4521/3485	6
DOID:6364	migraine	6/78	73/8007	7.1315e-05	0.000389894	0.000125524	7422/3643/3569/1268/348/6285	6
DOID:655	inherited metabolic disorder	12/78	331/8007	7.57559e-05	0.000410807	0.000132257	3725/7422/3480/3569/1050/2321/348/3479/5054/3667/10891/6285	12
DOID:15	reproductive system disease	13/78	386/8007	7.85405e-05	0.000422472	0.000136012	1026/7422/5743/3480/2309/3569/3329/2321/6446/3485/3479/56648/5054	13
DOID:3969	papillary thyroid carcinoma	7/78	108/8007	8.03411e-05	0.0004287	0.000138018	1026/7422/604/1051/5743/1499/3091	7
DOID:0050338	primary bacterial infectious disease	10/78	238/8007	9.5051e-05	0.000503167	0.000161992	4170/3725/7422/5743/3569/8651/3329/348/3479/5054	10
DOID:2154	nephroblastoma	6/78	77/8007	9.63099e-05	0.000505817	0.000162845	1026/3320/5743/3480/1958/1499	6
DOID:657	adenoma	12/78	340/8007	9.79685e-05	0.000510508	0.000164355	4609/3725/1026/7422/5743/1191/3569/8651/2876/1499/3091/7153	12
DOID:4449	macular retinal edema	3/78	10/8007	0.000101606	0.000521315	0.000167834	7422/2321/348	3
DOID:6929	retinal edema	3/78	10/8007	0.000101606	0.000521315	0.000167834	7422/2321/348	3
DOID:2600	laryngeal carcinoma	4/78	26/8007	0.000105868	0.000537506	0.000173047	4609/1026/5743/3569	4
DOID:423	myopathy	13/78	398/8007	0.000107179	0.000537506	0.000173047	3727/1026/7422/3643/9531/3480/3569/7098/3329/8741/348/3479/5054	13
DOID:66	muscle tissue disease	13/78	398/8007	0.000107179	0.000537506	0.000173047	3727/1026/7422/3643/9531/3480/3569/7098/3329/8741/348/3479/5054	13
DOID:2921	glomerulonephritis	6/78	79/8007	0.000111184	0.000549332	0.000176854	3727/1191/3569/6446/348/5054	6
DOID:3247	rhabdomyosarcoma	6/78	79/8007	0.000111184	0.000549332	0.000176854	4170/1026/7422/2042/3480/1499	6
DOID:10159	osteonecrosis	4/78	27/8007	0.000123365	0.000600617	0.000193365	7422/1499/3091/5054	4
DOID:2513	basal cell carcinoma	4/78	27/8007	0.000123365	0.000600617	0.000193365	4170/5743/3480/3569	4
DOID:768	retinoblastoma	7/78	116/8007	0.000126248	0.000601566	0.000193671	4609/1026/7422/3091/5595/3479/3667	7
DOID:771	retinal cell cancer	7/78	116/8007	0.000126248	0.000601566	0.000193671	4609/1026/7422/3091/5595/3479/3667	7
DOID:4948	gallbladder carcinoma	5/78	51/8007	0.000127565	0.000601566	0.000193671	4609/7422/5743/5595/7153	5
DOID:633	myositis	6/78	81/8007	0.000127829	0.000601566	0.000193671	7422/3569/3329/8741/348/3479	6
DOID:1074	kidney failure	8/78	156/8007	0.000128069	0.000601566	0.000193671	4609/1026/7422/3569/3091/348/5054/8074	8
DOID:1168	familial hyperlipidemia	6/78	82/8007	0.000136862	0.000637244	0.000205157	3569/1050/348/3479/5054/3667	6
DOID:0080000	muscular disease	13/78	408/8007	0.000137576	0.000637244	0.000205157	3727/1026/7422/3643/9531/3480/3569/7098/3329/8741/348/3479/5054	13
DOID:3121	gallbladder cancer	5/78	52/8007	0.000140069	0.000644318	0.000207434	4609/7422/5743/5595/7153	5
DOID:4043	skeletal muscle cancer	6/78	83/8007	0.000146395	0.000668803	0.000215317	4170/1026/7422/2042/3480/1499	6
DOID:5183	hereditary Wilms' tumor	5/78	55/8007	0.000183267	0.000822224	0.00026471	1026/3320/3480/1958/1499	5
DOID:9588	encephalitis	5/78	55/8007	0.000183267	0.000822224	0.00026471	7422/3569/7098/2896/348	5
DOID:4305	bone giant cell tumor	3/78	12/8007	0.000183675	0.000822224	0.00026471	1051/5743/1499	3
DOID:1967	leiomyosarcoma	4/78	30/8007	0.000188418	0.000832282	0.000267948	4609/1499/2896/7153	4
DOID:4230	smooth muscle cancer	4/78	30/8007	0.000188418	0.000832282	0.000267948	4609/1499/2896/7153	4
DOID:3620	central nervous system cancer	7/78	124/8007	0.000191526	0.000840445	0.000270577	4609/1026/7422/5743/3309/4036/6285	7
DOID:11612	polycystic ovary syndrome	8/78	166/8007	0.000196897	0.00085837	0.000276347	7422/3643/8660/3569/3479/5054/3667/10891	8
DOID:11394	adult respiratory distress syndrome	4/78	31/8007	0.00021474	0.000924075	0.000297501	7422/3569/5054/1950	4
DOID:4610	intestinal benign neoplasm	4/78	31/8007	0.00021474	0.000924075	0.000297501	7422/5743/3569/3091	4
DOID:9352	type 2 diabetes mellitus	9/78	215/8007	0.000224239	0.000958767	0.00030867	1051/3569/3309/348/8835/3479/5054/3667/4036	9
DOID:10652	Alzheimer's disease	13/78	430/8007	0.00023172	0.00098444	0.000316935	7422/3320/5743/1191/3569/1499/3309/2896/5595/348/3479/4036/6285	13
DOID:3829	pituitary adenoma	5/78	58/8007	0.000235963	0.000996124	0.000320696	1026/7422/1191/3569/1499	5
DOID:13375	temporal arteritis	4/78	32/8007	0.000243612	0.00101556	0.000326953	7422/3569/3329/3091	4
DOID:525	central nervous system vasculitis	4/78	32/8007	0.000243612	0.00101556	0.000326953	7422/3569/3329/3091	4
DOID:680	tauopathy	13/78	434/8007	0.00025377	0.00105133	0.00033847	7422/3320/5743/1191/3569/1499/3309/2896/5595/348/3479/4036/6285	13
DOID:9455	lipid storage disease	7/78	130/8007	0.000256535	0.00105593	0.00033995	3725/7422/3569/2321/348/5054/10891	7
DOID:3146	lipid metabolism disorder	6/78	92/8007	0.000258045	0.00105593	0.00033995	3569/1050/348/3479/5054/3667	6
DOID:0060121	integumentary system benign neoplasm	4/78	33/8007	0.000275176	0.00111238	0.000358123	5743/3569/1499/1268	4
DOID:3165	skin benign neoplasm	4/78	33/8007	0.000275176	0.00111238	0.000358123	5743/3569/1499/1268	4
DOID:9452	fatty liver disease	6/78	95/8007	0.000307333	0.00123489	0.000397564	3725/7422/2321/348/5054/10891	6
DOID:4251	conjunctival disease	4/78	34/8007	0.000309573	0.00123644	0.000398065	7422/5743/3569/7098	4
DOID:13207	proliferative diabetic retinopathy	4/78	35/8007	0.00034695	0.00135146	0.000435094	7422/7351/3569/3091	4
DOID:2596	larynx cancer	4/78	35/8007	0.00034695	0.00135146	0.000435094	4609/1026/5743/3569	4
DOID:5844	myocardial infarction	10/78	279/8007	0.000347659	0.00135146	0.000435094	7422/5743/3569/2876/3091/5595/348/3479/5054/6285	10
DOID:3371	chondrosarcoma	5/78	63/8007	0.000348502	0.00135146	0.000435094	7422/5743/3569/3091/5595	5
DOID:715	T-cell leukemia	5/78	63/8007	0.000348502	0.00135146	0.000435094	3727/1026/7422/8651/1050	5
DOID:1100	ovarian disease	5/78	64/8007	0.000375183	0.00144651	0.000465697	7422/5743/2309/2321/3479	5
DOID:16	integumentary system disease	12/78	394/8007	0.000387176	0.00146835	0.000472726	1026/7422/3569/7098/3329/2876/1499/6850/8741/5595/3479/1950	12
DOID:5158	pleural cancer	4/78	36/8007	0.00038745	0.00146835	0.000472726	4170/1026/7422/5595	4
DOID:7474	malignant pleural mesothelioma	4/78	36/8007	0.00038745	0.00146835	0.000472726	4170/1026/7422/5595	4
DOID:75	lymphatic system disease	6/78	101/8007	0.000427933	0.00161261	0.00051917	7422/2309/8651/2321/8741/348	6
DOID:8398	osteoarthritis	8/78	187/8007	0.000441936	0.00165602	0.000533146	7538/7422/3569/3091/1268/3309/5595/5054	8
DOID:10808	gastric ulcer	3/78	16/8007	0.000454583	0.00166928	0.000537415	7422/5743/3091	3
DOID:11729	Lyme disease	3/78	16/8007	0.000454583	0.00166928	0.000537415	5743/3569/3329	3
DOID:1575	rheumatic disease	8/78	188/8007	0.000457988	0.00166928	0.000537415	7422/3643/7150/2309/3569/8741/5595/3479	8
DOID:418	systemic scleroderma	8/78	188/8007	0.000457988	0.00166928	0.000537415	7422/3643/7150/2309/3569/8741/5595/3479	8
DOID:419	scleroderma	8/78	188/8007	0.000457988	0.00166928	0.000537415	7422/3643/7150/2309/3569/8741/5595/3479	8
DOID:3393	coronary artery disease	11/78	348/8007	0.000507254	0.00183879	0.000591989	7422/5743/3569/3329/2876/3091/5595/348/3479/5054/6285	11
DOID:12894	Sjogren's syndrome	5/78	69/8007	0.000532471	0.00191977	0.00061806	4792/3725/7098/8741/1950	5
DOID:10976	membranous glomerulonephritis	3/78	17/8007	0.000548133	0.00194471	0.000626087	1191/3569/5054	3
DOID:1969	cerebral palsy	3/78	17/8007	0.000548133	0.00194471	0.000626087	3569/348/3479	3
DOID:2055	post-traumatic stress disorder	3/78	17/8007	0.000548133	0.00194471	0.000626087	3569/1268/348	3
DOID:3068	glioblastoma multiforme	5/78	70/8007	0.000569106	0.00199946	0.000643714	4609/1026/5743/3480/3485	5
DOID:2355	anemia	9/78	244/8007	0.00056956	0.00199946	0.000643714	1026/7422/3320/1191/3480/1958/3569/998/3479	9
DOID:9119	acute myeloid leukemia	6/78	107/8007	0.000582717	0.00203493	0.000655136	4609/3480/3569/1050/3485/3479	6
DOID:1307	dementia	7/78	150/8007	0.00061148	0.00211325	0.000680348	7422/3569/2876/2896/348/3479/6285	7
DOID:3211	lysosomal storage disease	7/78	150/8007	0.00061148	0.00211325	0.000680348	3725/7422/3569/2321/348/5054/10891	7
DOID:5157	benign pleural mesothelioma	4/78	41/8007	0.00064201	0.00218808	0.000704438	4170/1026/7422/5595	4
DOID:8432	polycythemia	4/78	41/8007	0.00064201	0.00218808	0.000704438	7422/1499/8835/3479	4
DOID:1686	glaucoma	6/78	109/8007	0.000642973	0.00218808	0.000704438	1026/7422/1191/3309/348/5054	6
DOID:4248	coronary stenosis	3/78	18/8007	0.000653161	0.00221147	0.000711969	3569/348/5054	3
DOID:3744	cervical squamous cell carcinoma	5/78	73/8007	0.00069043	0.00232584	0.000748792	4609/1026/1051/3569/6615	5
DOID:1826	epilepsy syndrome	8/78	201/8007	0.000713482	0.00237946	0.000766055	3643/5743/7351/1958/3569/8651/5469/348	8
DOID:854	collagen disease	8/78	201/8007	0.000713482	0.00237946	0.000766055	7422/3643/7150/2309/3569/8741/5595/3479	8
DOID:3069	astrocytoma	6/78	112/8007	0.000742305	0.00246327	0.000793036	4609/1026/5743/3480/3569/3485	6
DOID:2876	laryngeal squamous cell carcinoma	3/78	19/8007	0.000770209	0.00253306	0.000815503	4609/1026/5743	3
DOID:4961	bone marrow disease	4/78	43/8007	0.00077093	0.00253306	0.000815503	7422/1499/8835/3479	4
DOID:326	ischemia	8/78	204/8007	0.000786321	0.00257096	0.000827706	7422/5743/1191/3480/3091/3309/348/6285	8
DOID:6713	cerebrovascular disease	6/78	116/8007	0.000892781	0.00289935	0.00093343	5743/3569/2876/3091/348/6285	6
DOID:13406	pulmonary sarcoidosis	3/78	20/8007	0.000899799	0.00289935	0.00093343	4792/7422/2321	3
DOID:8632	Kaposi's sarcoma	3/78	20/8007	0.000899799	0.00289935	0.00093343	4609/3569/1050	3
DOID:0080008	ischemic bone disease	4/78	45/8007	0.000917157	0.00294107	0.000946862	7422/1499/3091/5054	4
DOID:161	keratosis	4/78	46/8007	0.000997141	0.00318226	0.00102451	1026/7422/5595/1950	4
DOID:10825	essential hypertension	6/78	122/8007	0.00116142	0.0036889	0.00118762	7422/3643/1191/3480/3569/3479	6
DOID:345	uterine disease	4/78	48/8007	0.00117162	0.00370125	0.0011916	1026/5743/3569/3479	4
DOID:10754	otitis media	3/78	22/8007	0.00119861	0.00370125	0.0011916	604/3569/5054	3
DOID:11123	Henoch-Schoenlein purpura	3/78	22/8007	0.00119861	0.00370125	0.0011916	7422/3569/3479	3
DOID:14221	metabolic syndrome X	3/78	22/8007	0.00119861	0.00370125	0.0011916	3569/348/3479	3
DOID:1557	hypersensitivity reaction type III disease	3/78	22/8007	0.00119861	0.00370125	0.0011916	7422/3569/3479	3
DOID:9809	hypersensitivity vasculitis	3/78	22/8007	0.00119861	0.00370125	0.0011916	7422/3569/3479	3
DOID:10579	leukodystrophy	4/78	49/8007	0.00126642	0.00387477	0.00124746	3569/3329/4001/6285	4
DOID:7693	abdominal aortic aneurysm	4/78	49/8007	0.00126642	0.00387477	0.00124746	5743/1958/3569/348	4
DOID:0050624	gastrointestinal system benign neoplasm	4/78	50/8007	0.00136646	0.00409406	0.00131806	7422/5743/3569/3091	4
DOID:1070	primary open angle glaucoma	4/78	50/8007	0.00136646	0.00409406	0.00131806	1026/3309/348/5054	4
DOID:4914	esophagus adenocarcinoma	3/78	23/8007	0.00136878	0.00409406	0.00131806	4609/5743/3309	3
DOID:706	mature B-cell neoplasm	3/78	23/8007	0.00136878	0.00409406	0.00131806	4609/604/3569	3
DOID:707	B-cell lymphoma	3/78	23/8007	0.00136878	0.00409406	0.00131806	4609/604/3569	3
DOID:4896	bile duct adenocarcinoma	6/78	128/8007	0.00148822	0.00441174	0.00142033	4170/7422/5743/3569/6615/5595	6
DOID:4947	cholangiocarcinoma	6/78	128/8007	0.00148822	0.00441174	0.00142033	4170/7422/5743/3569/6615/5595	6
DOID:3213	demyelinating disease	7/78	175/8007	0.00151256	0.00446405	0.00143718	3569/1268/2896/348/3485/5054/6285	7
DOID:8857	lupus erythematosus	5/78	87/8007	0.00152792	0.00448952	0.00144538	3725/1051/3569/348/6285	5
DOID:169	neuroendocrine tumor	3/78	24/8007	0.00155341	0.00454441	0.00146305	1026/3480/3569	3
DOID:12858	Huntington's disease	4/78	52/8007	0.00158288	0.00459036	0.00147784	1268/6446/3479/10891	4
DOID:987	alopecia	4/78	52/8007	0.00158288	0.00459036	0.00147784	3569/1499/8741/3479	4
DOID:0060058	lymphoma	5/78	88/8007	0.00160778	0.00464237	0.00149458	4609/3725/604/5743/3569	5
DOID:687	hepatoblastoma	3/78	25/8007	0.00175293	0.00503968	0.0016225	1051/1050/1499	3
DOID:10608	celiac disease	5/78	91/8007	0.00186582	0.00534122	0.00171957	3569/2876/3091/3479/6285	5
DOID:0080006	bone development disease	4/78	55/8007	0.00195064	0.00553649	0.00178244	3725/3480/1499/3479	4
DOID:11162	respiratory failure	4/78	55/8007	0.00195064	0.00553649	0.00178244	7422/3569/5054/1950	4
DOID:13809	familial combined hyperlipidemia	3/78	26/8007	0.00196777	0.00556144	0.00179048	348/5054/3667	3
DOID:37	skin disease	10/78	350/8007	0.00198876	0.00559706	0.00180194	1026/7422/3569/7098/3329/2876/6850/5595/3479/1950	10
DOID:2645	benign mesothelioma	4/78	57/8007	0.00222631	0.00623928	0.0020087	4170/1026/7422/5595	4
DOID:2218	blood platelet disease	5/78	96/8007	0.00236162	0.00651559	0.00209766	7422/3569/1499/8741/5054	5
DOID:7998	hyperthyroidism	5/78	96/8007	0.00236162	0.00651559	0.00209766	3480/3569/3479/5054/8074	5
DOID:1602	lymphadenitis	4/78	58/8007	0.00237374	0.00651559	0.00209766	7422/8651/2321/8741	4
DOID:1682	congenital heart disease	4/78	58/8007	0.00237374	0.00651559	0.00209766	7422/6909/348/6285	4
DOID:9942	lymph node disease	4/78	58/8007	0.00237374	0.00651559	0.00209766	7422/8651/2321/8741	4
DOID:0060041	autism spectrum disorder	7/78	190/8007	0.00241801	0.0065829	0.00211933	7422/5743/2876/1499/2321/348/1950	7
DOID:12849	autistic disorder	7/78	190/8007	0.00241801	0.0065829	0.00211933	7422/5743/2876/1499/2321/348/1950	7
DOID:8552	chronic myeloid leukemia	3/78	28/8007	0.00244497	0.00662925	0.00213425	4170/1026/8835	3
DOID:4535	hypotrichosis	4/78	59/8007	0.00252777	0.00682601	0.00219759	3569/1499/8741/3479	4
DOID:229	female reproductive system disease	7/78	193/8007	0.00264093	0.00710282	0.00228671	1026/7422/5743/2309/3569/2321/3479	7
DOID:11714	gestational diabetes	4/78	60/8007	0.00268854	0.00713954	0.00229854	3569/1050/2321/3479	4
DOID:3627	aortic aneurysm	4/78	60/8007	0.00268854	0.00713954	0.00229854	5743/1958/3569/348	4
DOID:0060089	endocrine organ benign neoplasm	5/78	99/8007	0.00270161	0.00713954	0.00229854	1026/7422/1191/3569/1499	5
DOID:4481	allergic rhinitis	5/78	99/8007	0.00270161	0.00713954	0.00229854	3725/7422/3569/7098/5054	5
DOID:1712	aortic valve stenosis	3/78	29/8007	0.0027081	0.00713954	0.00229854	7422/1268/348	3
DOID:1067	open-angle glaucoma	4/78	61/8007	0.00285619	0.00744172	0.00239582	1026/3309/348/5054	4
DOID:14250	Down syndrome	4/78	61/8007	0.00285619	0.00744172	0.00239582	3569/3329/348/6285	4
DOID:520	aortic disease	4/78	61/8007	0.00285619	0.00744172	0.00239582	5743/1958/3569/348	4
DOID:2163	nasal cavity disease	5/78	101/8007	0.00294717	0.00758982	0.0024435	3725/7422/3569/7098/5054	5
DOID:2825	nose disease	5/78	101/8007	0.00294717	0.00758982	0.0024435	3725/7422/3569/7098/5054	5
DOID:4483	rhinitis	5/78	101/8007	0.00294717	0.00758982	0.0024435	3725/7422/3569/7098/5054	5
DOID:0060037	developmental disorder of mental health	10/78	373/8007	0.00316342	0.00811539	0.0026127	7422/5743/3569/3329/2876/1499/2321/348/1950/6285	10
DOID:0050700	cardiomyopathy	6/78	149/8007	0.00320606	0.00816821	0.00262971	9531/3480/3569/7098/3479/5054	6
DOID:12365	malaria	5/78	103/8007	0.0032085	0.00816821	0.00262971	7422/5743/3569/2321/348	5
DOID:8029	sporadic breast cancer	3/78	31/8007	0.00328521	0.00833169	0.00268234	7422/2876/3091	3
DOID:0060040	pervasive developmental disorder	7/78	201/8007	0.00331324	0.00834168	0.00268556	7422/5743/2876/1499/2321/348/1950	7
DOID:1398	parasitic infectious disease	6/78	150/8007	0.00331416	0.00834168	0.00268556	7422/5743/3569/2321/5595/348	6
DOID:643	progressive multifocal leukoencephalopathy	4/78	64/8007	0.0034019	0.00853034	0.00274629	4609/1051/3569/3091	4
DOID:2213	hemorrhagic disease	6/78	152/8007	0.00353853	0.00883969	0.00284589	7422/3569/1499/8741/3479/5054	6
DOID:421	hair disease	4/78	65/8007	0.00359853	0.00895604	0.00288334	3569/1499/8741/3479	4
DOID:8466	retinal degeneration	8/78	261/8007	0.00373209	0.00925391	0.00297924	1026/7422/1191/7098/3091/3309/348/5054	8
DOID:11054	urinary bladder cancer	5/78	107/8007	0.00378076	0.00932511	0.00300217	4609/1026/7422/5743/3485	5
DOID:5223	infertility	7/78	206/8007	0.00379553	0.00932511	0.00300217	7422/3480/3569/3329/6446/56648/5054	7
DOID:750	peptic ulcer disease	4/78	66/8007	0.00380275	0.00932511	0.00300217	7422/5743/3569/3091	4
DOID:332	amyotrophic lateral sclerosis	6/78	155/8007	0.00389608	0.00942888	0.00303557	7422/5743/2896/348/3485/3479	6
DOID:2228	thrombocytosis	3/78	33/8007	0.00393233	0.00942888	0.00303557	7422/3569/1499	3
DOID:552	pneumonia	5/78	108/8007	0.00393457	0.00942888	0.00303557	7422/5743/3569/348/5054	5
DOID:1229	paranoid schizophrenia	2/78	10/8007	0.00400781	0.00942888	0.00303557	3569/6285	2
DOID:13025	retinopathy of prematurity	2/78	10/8007	0.00400781	0.00942888	0.00303557	7422/3480	2
DOID:13949	interstitial cystitis	2/78	10/8007	0.00400781	0.00942888	0.00303557	3569/1950	2
DOID:14203	childhood type dermatomyositis	2/78	10/8007	0.00400781	0.00942888	0.00303557	3569/3329	2
DOID:1678	chronic interstitial cystitis	2/78	10/8007	0.00400781	0.00942888	0.00303557	3569/1950	2
DOID:2340	craniosynostosis	2/78	10/8007	0.00400781	0.00942888	0.00303557	3725/3480	2
DOID:5200	urinary tract obstruction	2/78	10/8007	0.00400781	0.00942888	0.00303557	3091/1950	2
DOID:9993	hypoglycemia	2/78	10/8007	0.00400781	0.00942888	0.00303557	3569/348	2
DOID:1443	cerebral degeneration	4/78	67/8007	0.00401469	0.00942888	0.00303557	3569/3329/4001/6285	4
DOID:0060031	autoimmune disease of gastrointestinal tract	5/78	109/8007	0.00409282	0.00957864	0.00308379	3569/2876/3091/3479/6285	5
DOID:299	adenocarcinoma	6/78	158/8007	0.00427983	0.00991911	0.0031934	3725/1026/7422/5743/3091/3479	6
DOID:10223	dermatomyositis	3/78	34/8007	0.00428292	0.00991911	0.0031934	7422/3569/3329	3
DOID:62	aortic valve disease	3/78	34/8007	0.00428292	0.00991911	0.0031934	7422/1268/348	3
DOID:12603	acute leukemia	5/78	112/8007	0.00459491	0.0106049	0.00341418	4609/7422/3569/4084/1499	5
DOID:12716	newborn respiratory distress syndrome	3/78	35/8007	0.00465191	0.0106626	0.00343277	3569/5054/1950	3
DOID:1272	telangiectasis	3/78	35/8007	0.00465191	0.0106626	0.00343277	1026/7422/3091	3
DOID:4724	brain edema	2/78	11/8007	0.0048676	0.0111188	0.00357963	7422/3569	2
DOID:3326	purpura	4/78	71/8007	0.0049425	0.0112263	0.00361424	7422/3569/8741/3479	4
DOID:0050737	autosomal recessive disease	9/78	334/8007	0.00494831	0.0112263	0.00361424	4609/7538/1026/604/5743/3480/3569/3091/3479	9
DOID:10871	age related macular degeneration	4/78	72/8007	0.00519512	0.0117066	0.00376886	7422/7098/3091/348	4
DOID:2007	degeneration of macula and posterior pole	4/78	72/8007	0.00519512	0.0117066	0.00376886	7422/7098/3091/348	4
DOID:3083	chronic obstructive pulmonary disease	7/78	220/8007	0.0054327	0.0122007	0.00392795	7422/3320/5743/3569/3091/5054/10891	7
DOID:4448	macular degeneration	4/78	74/8007	0.00572605	0.0127995	0.00412072	7422/7098/3091/348	4
DOID:1680	chronic cystitis	2/78	12/8007	0.00580439	0.0127995	0.00412072	3569/1950	2
DOID:3382	liposarcoma	2/78	12/8007	0.00580439	0.0127995	0.00412072	3725/7153	2
DOID:3500	gallbladder adenocarcinoma	2/78	12/8007	0.00580439	0.0127995	0.00412072	4609/5595	2
DOID:3939	lipomatous cancer	2/78	12/8007	0.00580439	0.0127995	0.00412072	3725/7153	2
DOID:349	systemic mastocytosis	3/78	38/8007	0.00587202	0.0127995	0.00412072	4609/7422/3569	3
DOID:3713	ovary adenocarcinoma	3/78	38/8007	0.00587202	0.0127995	0.00412072	7422/5743/1499	3
DOID:866	vein disease	3/78	38/8007	0.00587202	0.0127995	0.00412072	7422/3479/5054	3
DOID:9261	nasopharynx carcinoma	3/78	38/8007	0.00587202	0.0127995	0.00412072	4609/1026/3569	3
DOID:824	periodontitis	5/78	120/8007	0.00614664	0.0133544	0.00429938	7422/1051/5743/3569/5054	5
DOID:1564	fungal infectious disease	4/78	76/8007	0.00629209	0.013582	0.00437263	1191/3569/7098/348	4
DOID:9778	irritable bowel syndrome	4/78	76/8007	0.00629209	0.013582	0.00437263	7422/3569/1268/1950	4
DOID:865	vasculitis	5/78	122/8007	0.00658593	0.0141305	0.00454923	4792/7422/3569/3329/3091	5
DOID:3565	meningioma	4/78	77/8007	0.00658858	0.0141305	0.00454923	1026/7422/5743/6285	4
DOID:6000	congestive heart failure	7/78	229/8007	0.00673541	0.0142978	0.00460308	7422/7351/3569/3329/1050/3479/10891	7
DOID:0060119	pharynx cancer	3/78	40/8007	0.00678215	0.0142978	0.00460308	4609/1026/3569	3
DOID:12704	ataxia telangiectasia	3/78	40/8007	0.00678215	0.0142978	0.00460308	1026/604/3091	3
DOID:12571	phacogenic glaucoma	2/78	13/8007	0.00681662	0.0142978	0.00460308	1191/348	2
DOID:13641	exfoliation syndrome	2/78	13/8007	0.00681662	0.0142978	0.00460308	1191/348	2
DOID:288	endometriosis of uterus	2/78	13/8007	0.00681662	0.0142978	0.00460308	1026/3569	2
DOID:8584	Burkitt lymphoma	2/78	13/8007	0.00681662	0.0142978	0.00460308	4609/604	2
DOID:0060060	non-Hodgkin lymphoma	3/78	41/8007	0.00726689	0.0150997	0.00486128	4609/604/3569	3
DOID:2021	placenta cancer	3/78	41/8007	0.00726689	0.0150997	0.00486128	3643/2114/3479	3
DOID:3594	choriocarcinoma	3/78	41/8007	0.00726689	0.0150997	0.00486128	3643/2114/3479	3
DOID:974	upper respiratory tract disease	5/78	126/8007	0.00752994	0.0155977	0.0050216	3725/7422/3569/7098/5054	5
DOID:10923	sickle cell anemia	3/78	42/8007	0.0077717	0.0158293	0.00509615	5743/3480/3479	3
DOID:11077	brucellosis	3/78	42/8007	0.0077717	0.0158293	0.00509615	7422/3569/5054	3
DOID:12217	Lewy body dementia	3/78	42/8007	0.0077717	0.0158293	0.00509615	2876/2896/348	3
DOID:2789	parasitic protozoa infectious disease	5/78	127/8007	0.00777996	0.0158293	0.00509615	7422/5743/3569/2321/348	5
DOID:9074	systemic lupus erythematosus	4/78	81/8007	0.00786712	0.0158293	0.00509615	3725/1051/348/6285	4
DOID:121	vaginal disease	2/78	14/8007	0.00790278	0.0158293	0.00509615	3569/2321	2
DOID:12206	dengue hemorrhagic fever	2/78	14/8007	0.00790278	0.0158293	0.00509615	7422/2321	2
DOID:12241	beta thalassemia	2/78	14/8007	0.00790278	0.0158293	0.00509615	3569/3479	2
DOID:13001	carotid stenosis	2/78	14/8007	0.00790278	0.0158293	0.00509615	3569/3091	2
DOID:2170	vaginitis	2/78	14/8007	0.00790278	0.0158293	0.00509615	3569/2321	2
DOID:3385	bacterial vaginosis	2/78	14/8007	0.00790278	0.0158293	0.00509615	3569/2321	2
DOID:1247	blood coagulation disease	6/78	180/8007	0.00800303	0.0159821	0.00514534	7422/3569/1499/8741/3479/5054	6
DOID:1555	urticaria	3/78	44/8007	0.00884224	0.0175529	0.00565106	7422/2876/6850	3
DOID:350	mastocytosis	3/78	44/8007	0.00884224	0.0175529	0.00565106	4609/7422/3569	3
DOID:12176	goiter	2/78	15/8007	0.00906137	0.0179345	0.00577392	2321/3479	2
DOID:231	motor neuron disease	6/78	187/8007	0.0095688	0.0188828	0.00607921	7422/5743/2896/348/3485/3479	6
DOID:4138	bile duct disease	4/78	86/8007	0.00968208	0.01905	0.00613304	7422/3569/7098/3091	4
DOID:403	mouth disease	6/78	188/8007	0.00980917	0.0192433	0.00619526	7422/1051/5743/3569/3091/5054	6
DOID:2320	obstructive lung disease	8/78	308/8007	0.00989926	0.0193631	0.00623383	7422/3320/5743/3569/3329/3091/5054/10891	8
DOID:0060036	intrinsic cardiomyopathy	5/78	135/8007	0.00999216	0.0194221	0.00625285	9531/3480/3569/3479/5054	5
DOID:2490	congenital nervous system abnormality	3/78	46/8007	0.00999515	0.0194221	0.00625285	6909/348/4036	3
DOID:3324	mood disorder	6/78	189/8007	0.0100538	0.0194221	0.00625285	3480/8553/3309/348/3485/6285	6
DOID:0060005	autoimmune disease of endocrine system	4/78	87/8007	0.0100751	0.0194221	0.00625285	5743/3480/3569/3479	4
DOID:9741	biliary tract disease	4/78	87/8007	0.0100751	0.0194221	0.00625285	7422/3569/7098/3091	4
DOID:12205	dengue disease	2/78	16/8007	0.0102909	0.0195001	0.00627795	7422/2321	2
DOID:1679	cystitis	2/78	16/8007	0.0102909	0.0195001	0.00627795	3569/1950	2
DOID:1993	rectum cancer	2/78	16/8007	0.0102909	0.0195001	0.00627795	5743/348	2
DOID:321	tropical spastic paraparesis	2/78	16/8007	0.0102909	0.0195001	0.00627795	7422/3569	2
DOID:3319	lymphangioleiomyomatosis	2/78	16/8007	0.0102909	0.0195001	0.00627795	1499/5054	2
DOID:5241	hemangioblastoma	2/78	16/8007	0.0102909	0.0195001	0.00627795	1191/3091	2
DOID:289	endometriosis	4/78	88/8007	0.0104783	0.0197989	0.00637413	1026/5743/3569/3479	4
DOID:1485	cystic fibrosis	5/78	138/8007	0.0109231	0.020581	0.00662595	7538/5743/3569/3091/3479	5
DOID:3388	periodontal disease	5/78	139/8007	0.0112461	0.0211301	0.00680271	7422/1051/5743/3569/5054	5
DOID:870	neuropathy	6/78	194/8007	0.0113429	0.0212521	0.00684199	7422/7351/3569/3329/348/3479	6
DOID:10762	portal hypertension	2/78	17/8007	0.0115899	0.0214141	0.00689415	1499/5054	2
DOID:11971	synostosis	2/78	17/8007	0.0115899	0.0214141	0.00689415	3725/3480	2
DOID:240	iris disease	2/78	17/8007	0.0115899	0.0214141	0.00689415	1191/348	2
DOID:8689	anorexia nervosa	2/78	17/8007	0.0115899	0.0214141	0.00689415	3569/6285	2
DOID:9253	gastrointestinal stromal tumor	2/78	17/8007	0.0115899	0.0214141	0.00689415	1026/3479	2
DOID:9952	acute lymphocytic leukemia	3/78	49/8007	0.0118815	0.0218922	0.00704807	1026/5054/7153	3
DOID:9500	leukocyte disease	4/78	92/8007	0.0121953	0.0224085	0.00721428	4609/7422/3569/1050	4
DOID:3376	bone osteosarcoma	3/78	50/8007	0.0125527	0.0230018	0.00740529	3725/1026/3479	3
DOID:12930	dilated cardiomyopathy	4/78	93/8007	0.0126511	0.0231186	0.0074429	9531/3569/3479/5054	4
DOID:3479	uveal cancer	2/78	18/8007	0.012957	0.023421	0.00754026	3320/6285	2
DOID:365	bladder disease	2/78	18/8007	0.012957	0.023421	0.00754026	3569/1950	2
DOID:6039	uveal melanoma	2/78	18/8007	0.012957	0.023421	0.00754026	3320/6285	2
DOID:8719	in situ carcinoma	2/78	18/8007	0.012957	0.023421	0.00754026	1026/5743	2
DOID:4079	heart valve disease	3/78	51/8007	0.0132452	0.0238772	0.00768714	7422/1268/348	3
DOID:3407	carotid artery disease	2/78	19/8007	0.0143908	0.0258028	0.00830708	3569/3091	2
DOID:9206	Barrett's esophagus	2/78	19/8007	0.0143908	0.0258028	0.00830708	3569/4085	2
DOID:1380	endometrial cancer	4/78	97/8007	0.014583	0.0260077	0.00837302	4609/5743/3569/1499	4
DOID:381	arthropathy	4/78	97/8007	0.014583	0.0260077	0.00837302	4792/7422/3569/3309	4
DOID:7166	thyroiditis	3/78	53/8007	0.0146949	0.0261372	0.00841474	7422/5743/3569	3
DOID:3498	pancreatic ductal adenocarcinoma	4/78	98/8007	0.0150936	0.026704	0.00859721	5292/3569/3091/6850	4
DOID:363	uterine cancer	4/78	98/8007	0.0150936	0.026704	0.00859721	4609/5743/3569/1499	4
DOID:13378	Kawasaki disease	3/78	54/8007	0.0154521	0.027266	0.00877812	7422/2321/8741	3
DOID:1532	pleural disease	2/78	20/8007	0.0158898	0.0277447	0.00893226	3091/6285	2
DOID:3302	chordoma	2/78	20/8007	0.0158898	0.0277447	0.00893226	7422/3091	2
DOID:3303	notochordal cancer	2/78	20/8007	0.0158898	0.0277447	0.00893226	7422/3091	2
DOID:447	renal tubular transport disease	2/78	20/8007	0.0158898	0.0277447	0.00893226	3569/6446	2
DOID:1184	nephrotic syndrome	3/78	55/8007	0.016231	0.0282665	0.00910025	7422/1191/348	3
DOID:3962	follicular thyroid carcinoma	3/78	56/8007	0.0170317	0.0295837	0.00952431	7422/2321/1950	3
DOID:2316	brain ischemia	2/78	21/8007	0.0174527	0.0298485	0.00960957	7422/3480	2
DOID:235	colonic benign neoplasm	2/78	21/8007	0.0174527	0.0298485	0.00960957	5743/3569	2
DOID:3087	gingivitis	2/78	21/8007	0.0174527	0.0298485	0.00960957	7422/3569	2
DOID:3702	cervical adenocarcinoma	2/78	21/8007	0.0174527	0.0298485	0.00960957	5743/5595	2
DOID:53	pituitary gland disease	2/78	21/8007	0.0174527	0.0298485	0.00960957	3569/3479	2
DOID:9743	diabetic neuropathy	2/78	21/8007	0.0174527	0.0298485	0.00960957	7422/7351	2
DOID:399	tuberculosis	5/78	156/8007	0.0177768	0.0303251	0.00976301	4170/3725/3569/8651/348	5
DOID:2527	nephrosis	3/78	57/8007	0.0178542	0.0303795	0.00978051	7422/1191/348	3
DOID:5295	intestinal disease	5/78	157/8007	0.0182251	0.0309317	0.00995827	7422/604/5743/3569/1499	5
DOID:0060071	pre-malignant neoplasm	2/78	22/8007	0.0190781	0.0319725	0.0102934	1026/5743	2
DOID:3369	peripheral primitive neuroectodermal tumor	2/78	22/8007	0.0190781	0.0319725	0.0102934	5743/3479	2
DOID:631	fibromyalgia	2/78	22/8007	0.0190781	0.0319725	0.0102934	348/3479	2
DOID:649	prion disease	2/78	22/8007	0.0190781	0.0319725	0.0102934	5743/3329	2
DOID:9252	amino acid metabolic disorder	2/78	22/8007	0.0190781	0.0319725	0.0102934	348/6285	2
DOID:2234	focal epilepsy	3/78	59/8007	0.0195649	0.0327063	0.0105296	5743/3569/348	3
DOID:4007	bladder carcinoma	3/78	60/8007	0.0204531	0.0341056	0.0109801	4609/7422/5743	3
DOID:1091	tooth disease	5/78	162/8007	0.0205791	0.03423	0.0110202	7422/1051/5743/3569/5054	5
DOID:12554	hemolytic-uremic syndrome	2/78	23/8007	0.0207647	0.0344528	0.0110919	1026/1191	2
DOID:8618	oral cavity cancer	3/78	61/8007	0.0213633	0.0353582	0.0113834	5743/1499/5595	3
DOID:10124	corneal disease	3/78	62/8007	0.0222955	0.0365327	0.0117615	1026/7422/5743	3
DOID:13580	cholestasis	3/78	62/8007	0.0222955	0.0365327	0.0117615	7422/3569/3091	3
DOID:2452	thrombophilia	2/78	24/8007	0.0225112	0.0365327	0.0117615	7422/5054	2
DOID:272	hepatic vascular disease	2/78	24/8007	0.0225112	0.0365327	0.0117615	1499/5054	2
DOID:3907	lung squamous cell carcinoma	2/78	24/8007	0.0225112	0.0365327	0.0117615	1026/5743	2
DOID:4468	clear cell adenocarcinoma	2/78	24/8007	0.0225112	0.0365327	0.0117615	7422/3091	2
DOID:6543	acne	2/78	24/8007	0.0225112	0.0365327	0.0117615	3569/3479	2
DOID:9098	sebaceous gland disease	2/78	24/8007	0.0225112	0.0365327	0.0117615	3569/3479	2
DOID:230	lateral sclerosis	4/78	111/8007	0.0227749	0.036871	0.0118704	7422/2896/348/3479	4
DOID:3748	esophagus squamous cell carcinoma	3/78	63/8007	0.0232496	0.0375484	0.0120885	1026/5743/5054	3
DOID:2377	multiple sclerosis	5/78	169/8007	0.0241977	0.0388012	0.0124918	3569/1268/2896/348/5054	5
DOID:13543	hyperparathyroidism	2/78	25/8007	0.0243162	0.0388012	0.0124918	1026/8074	2
DOID:14069	cerebral malaria	2/78	25/8007	0.0243162	0.0388012	0.0124918	7422/2321	2
DOID:1934	dysostosis	2/78	25/8007	0.0243162	0.0388012	0.0124918	3725/3480	2
DOID:4531	mucoepidermoid carcinoma	2/78	25/8007	0.0243162	0.0388012	0.0124918	1499/5595	2
DOID:0002116	pterygium	2/78	26/8007	0.0261786	0.0408925	0.0131651	7422/5743	2
DOID:0050851	glomerulosclerosis	2/78	26/8007	0.0261786	0.0408925	0.0131651	3569/348	2
DOID:10139	conjunctival degeneration	2/78	26/8007	0.0261786	0.0408925	0.0131651	7422/5743	2
DOID:10526	conjunctival pterygium	2/78	26/8007	0.0261786	0.0408925	0.0131651	7422/5743	2
DOID:10588	adrenoleukodystrophy	2/78	26/8007	0.0261786	0.0408925	0.0131651	3569/6285	2
DOID:1312	focal segmental glomerulosclerosis	2/78	26/8007	0.0261786	0.0408925	0.0131651	3569/348	2
DOID:3978	extrinsic cardiomyopathy	2/78	26/8007	0.0261786	0.0408925	0.0131651	3569/7098	2
DOID:820	myocarditis	2/78	26/8007	0.0261786	0.0408925	0.0131651	3569/7098	2
DOID:9471	meningitis	2/78	26/8007	0.0261786	0.0408925	0.0131651	7422/8741	2
DOID:4989	pancreatitis	4/78	117/8007	0.0269964	0.0420716	0.0135447	7422/5743/3569/1950	4
DOID:12306	vitiligo	3/78	67/8007	0.0272859	0.0424235	0.013658	5743/3569/2876	3
DOID:13129	severe pre-eclampsia	2/78	27/8007	0.028097	0.0434819	0.0139988	3569/5054	2
DOID:2978	carbohydrate metabolic disorder	2/78	27/8007	0.028097	0.0434819	0.0139988	3480/3569	2
DOID:1588	thrombocytopenia	3/78	68/8007	0.0283498	0.0436705	0.0140595	3569/8741/5054	3
DOID:6590	spondylitis	3/78	68/8007	0.0283498	0.0436705	0.0140595	4792/3569/3309	3
DOID:2030	anxiety disorder	3/78	69/8007	0.0294356	0.0451346	0.0145308	3569/1268/348	3
DOID:7147	ankylosing spondylitis	3/78	69/8007	0.0294356	0.0451346	0.0145308	4792/3569/3309	3
DOID:11201	parathyroid gland disease	2/78	28/8007	0.0300702	0.0456876	0.0147089	1026/8074	2
DOID:234	colon adenocarcinoma	2/78	28/8007	0.0300702	0.0456876	0.0147089	5743/2321	2
DOID:8670	eating disorder	2/78	28/8007	0.0300702	0.0456876	0.0147089	3569/6285	2
DOID:9446	cholangitis	2/78	28/8007	0.0300702	0.0456876	0.0147089	3569/7098	2
DOID:784	chronic kidney failure	3/78	70/8007	0.0305432	0.0463007	0.0149063	3569/3091/5054	3
DOID:13189	gout	2/78	29/8007	0.0320971	0.0483267	0.0155585	5743/3569	2
DOID:1389	polyneuropathy	2/78	29/8007	0.0320971	0.0483267	0.0155585	7422/712	2
DOID:4798	aggressive systemic mastocytosis	2/78	29/8007	0.0320971	0.0483267	0.0155585	7422/3569	2

## Sheet: Table S7
Table S7. Co-expression modules results of datasets.
probes	moduleColor	GS.Normal	p.GS.Normal	GS.OA	p.GS.OA	MMturquoise	p.MMturquoise	MMbrown	p.MMbrown	MMgreen	p.MMgreen	MMblack	p.MMblack	MMyellow	p.MMyellow	MMblue	p.MMblue	MMred	p.MMred	MMgrey	p.MMgrey
ABCA6	black	0.12868	0.331395	-0.12868	0.331395	-0.251833	0.0543404	0.448322	0.000369512	-0.228007	0.0824157	0.658605	1.42834e-08	-0.224043	0.088037	-0.000899289	0.994607	-0.0118042	0.929294	-0.10953	0.408917
ABCA8	black	-0.0488741	0.713174	0.0488741	0.713174	-0.222632	0.0901088	0.369314	0.00399465	-0.325376	0.0119161	0.759652	3.05398e-12	-0.122251	0.356317	-0.155462	0.239697	-0.0788666	0.552679	0.145779	0.270595
ABLIM1	black	0.562418	3.55437e-06	-0.562418	3.55437e-06	-0.570479	2.3916e-06	0.0055492	0.966728	-0.146161	0.269331	0.531993	1.44938e-05	-0.076472	0.564839	0.309138	0.0171997	0.391492	0.00216829	-0.265344	0.042244
ACACB	black	0.488598	8.63058e-05	-0.488598	8.63058e-05	-0.546876	7.41363e-06	0.0112102	0.932844	-0.406907	0.00138261	0.766557	1.47502e-12	0.0766397	0.563984	0.37266	0.00365263	0.338124	0.0088124	0.0209279	0.874986
ACADL	black	0.227124	0.0836428	-0.227124	0.0836428	-0.550998	6.1222e-06	-0.0756816	0.56888	-0.594076	7.04432e-07	0.74664	1.12887e-11	0.279296	0.0321736	0.0176006	0.894739	0.278879	0.0324431	0.278453	0.0327193
ADAMTS3	black	-0.409083	0.00129527	0.409083	0.00129527	0.512083	3.38671e-05	0.104903	0.429106	0.397325	0.0018334	-0.535006	1.26867e-05	-0.180461	0.171391	-0.255967	0.0503726	-0.353901	0.00596294	0.0229925	0.862767
ADCK3	black	0.0279446	0.833593	-0.0279446	0.833593	-0.232487	0.0764065	0.463943	0.00021474	-0.134923	0.308272	0.734101	3.70088e-11	-0.363322	0.00467859	-0.0886319	0.504425	-0.0756637	0.568972	-0.156969	0.235115
ADH1A	black	0.278169	0.0329049	-0.278169	0.0329049	-0.629149	9.45814e-08	-0.230771	0.0786665	-0.503137	4.87581e-05	0.651513	2.29426e-08	0.318357	0.0139975	0.144535	0.27475	0.321124	0.0131424	0.250681	0.0554896
ADH1B	black	0.218608	0.0962285	-0.218608	0.0962285	-0.550916	6.14564e-06	-0.0280619	0.832905	-0.636351	6.06878e-08	0.814203	4.44489e-15	0.296017	0.0228233	0.0252242	0.849595	0.28079	0.0312256	0.293146	0.0242417
ADH1C	black	0.0490781	0.712029	-0.0490781	0.712029	-0.447989	0.000373717	0.173012	0.190061	-0.571377	2.28682e-06	0.798502	3.56778e-14	0.239086	0.0681963	-0.234748	0.0735096	0.0350666	0.792034	0.318446	0.0139691
ADH5	black	0.127367	0.336393	-0.127367	0.336393	-0.484391	0.000101328	0.389644	0.00228518	-0.197412	0.133952	0.747779	1.01001e-11	-0.0662566	0.618071	-0.278616	0.0326136	-0.0376104	0.777323	0.143061	0.279728
ADIPOQ	black	-0.0803302	0.545309	0.0803302	0.545309	-0.367122	0.00423382	0.0430413	0.746178	-0.475935	0.000139034	0.729748	5.50328e-11	0.259559	0.0471199	-0.125869	0.342156	0.0579059	0.663103	0.377707	0.00318557
ADIRF	black	-0.156267	0.237243	0.156267	0.237243	-0.250967	0.0552033	0.246758	0.0595541	-0.176483	0.181187	0.584453	1.17322e-06	-0.0584139	0.660328	-0.214533	0.102752	-0.250172	0.056004	0.18633	0.157652
AGPAT2	black	0.0159993	0.904268	-0.0159993	0.904268	-0.377291	0.00322195	0.250515	0.0556579	-0.205838	0.117808	0.766864	1.42729e-12	-0.140491	0.288546	-0.0844815	0.524666	-0.089298	0.501214	0.0587584	0.658448
AGTR1	black	0.108759	0.412241	-0.108759	0.412241	-0.566071	2.97403e-06	0.309342	0.0171228	-0.192728	0.143618	0.841386	7.25176e-17	-0.0304704	0.818796	-0.273565	0.036037	-0.00323451	0.980603	0.215013	0.101966
AKR1B10	black	0.0885134	0.504997	-0.0885134	0.504997	-0.135296	0.306922	0.38091	0.00291743	-0.356311	0.00560796	0.625835	1.15569e-07	-0.197301	0.134175	-0.253113	0.0530858	-0.0752186	0.571253	-0.032921	0.8045
ALDH1L1	black	0.153935	0.244403	-0.153935	0.244403	-0.557962	4.40501e-06	-0.184658	0.161481	-0.447519	0.000379714	0.600365	5.00152e-07	0.320832	0.0132305	0.10026	0.449923	0.185305	0.15999	0.358937	0.00524246
ALDH6A1	black	0.0421002	0.751547	-0.0421002	0.751547	-0.305364	0.018681	0.373838	0.00353845	-0.255289	0.0510069	0.788657	1.20234e-13	-0.178571	0.175997	-0.151674	0.251484	-0.0544835	0.681919	0.150827	0.254172
ANG	black	-0.0657225	0.620912	0.0657225	0.620912	-0.173374	0.18912	0.48414	0.000102297	-0.309429	0.0170899	0.73232	4.35696e-11	-0.225451	0.0860061	-0.395306	0.00194368	-0.155181	0.24056	-0.0193258	0.884488
ANKRA2	black	0.0761392	0.566539	-0.0761392	0.566539	-0.456745	0.000276654	0.220122	0.0938892	-0.269139	0.0392773	0.65626	1.67296e-08	0.192371	0.144376	-0.0933723	0.481807	0.0481347	0.71733	0.446391	0.000394458
AOAH	black	-0.362157	0.0048229	0.362157	0.0048229	0.600636	4.92744e-07	0.396481	0.00187879	0.585997	1.08221e-06	-0.564896	3.15022e-06	-0.492032	7.55903e-05	-0.187647	0.154683	-0.460656	0.00024124	-0.374083	0.00351512
AOC3	black	0.293738	0.0239434	-0.293738	0.0239434	-0.744605	1.37521e-11	-0.084929	0.522464	-0.245737	0.060651	0.738018	2.57244e-11	0.299179	0.0213427	0.071427	0.59086	0.268633	0.0396627	0.308326	0.0175097
AOX1	black	0.109227	0.410223	-0.109227	0.410223	-0.375694	0.00336504	0.192039	0.145084	-0.360592	0.00502291	0.682308	2.6639e-09	0.112681	0.395485	-0.312449	0.0159842	0.155425	0.239811	0.136023	0.304308
ARHGAP6	black	0.485903	9.56727e-05	-0.485903	9.56727e-05	-0.484839	9.96203e-05	0.0892382	0.501502	-0.305364	0.0186809	0.623516	1.32778e-07	0.056053	0.673265	0.140415	0.288811	0.270352	0.0383667	-0.113364	0.392608
ARMCX1	black	-0.0125057	0.925104	0.0125057	0.925104	-0.403718	0.00152015	0.502445	5.01315e-05	-0.157958	0.232143	0.76001	2.94265e-12	-0.0590357	0.656936	-0.338632	0.00870476	-0.163994	0.214557	0.291543	0.0250657
ATP1A2	black	0.128834	0.330812	-0.128834	0.330812	-0.516225	2.85101e-05	0.156742	0.235803	-0.358248	0.00533628	0.851465	1.28978e-17	0.0405069	0.760666	-0.0937138	0.480198	0.0505626	0.703714	0.203442	0.122238
AZGP1	black	0.0835721	0.529154	-0.0835721	0.529154	-0.477509	0.000131163	-0.13083	0.323311	-0.532024	1.44738e-05	0.650411	2.46693e-08	0.379049	0.00307069	0.0198395	0.88144	0.180935	0.170251	0.477376	0.000131812
BASP1	black	-0.240867	0.066105	0.240867	0.066105	0.336051	0.00926318	-0.150274	0.255938	0.587722	9.88344e-07	-0.760252	2.86951e-12	-0.192946	0.143158	0.0443908	0.738499	-0.127098	0.337424	-0.189822	0.149871
BMPR1A	black	-0.242214	0.0645591	0.242214	0.0645591	-0.310561	0.0166683	0.459484	0.000251388	0.00435619	0.973878	0.608128	3.24402e-07	-0.0317715	0.811199	-0.46832	0.000183568	-0.295928	0.0228663	0.500898	5.33308e-05
C1orf21	black	0.180049	0.172386	-0.180049	0.172386	-0.379578	0.00302637	0.360236	0.00506942	0.113115	0.393656	0.528797	1.66692e-05	-0.297745	0.0220035	-0.0606818	0.647992	0.00166066	0.99004	-0.203624	0.121897
C6	black	0.157013	0.234984	-0.157013	0.234984	-0.436617	0.000545792	-0.0614832	0.643655	-0.658411	1.44725e-08	0.689463	1.55546e-09	0.292242	0.0247039	0.0549412	0.679391	0.311413	0.0163565	0.337074	0.00903821
CALB2	black	-0.347468	0.00700879	0.347468	0.00700879	-0.316773	0.0145083	0.146929	0.266796	-0.133607	0.313057	0.570391	2.40205e-06	0.0488162	0.713499	-0.3774	0.00321237	-0.209764	0.110814	0.464214	0.000212678
CAT	black	-0.396867	0.00185789	0.396867	0.00185789	0.0437846	0.741946	0.699786	6.96251e-10	0.0491905	0.711398	0.670824	6.12543e-09	-0.418838	0.000961578	-0.474747	0.000145256	-0.488721	8.58974e-05	0.0294626	0.824694
CCDC69	black	0.476501	0.000136153	-0.476501	0.000136153	-0.58677	1.03916e-06	-0.0336675	0.800157	-0.561794	3.66338e-06	0.735522	3.24568e-11	0.245074	0.0613708	0.205882	0.117727	0.414277	0.00110652	-0.0137965	0.917399
CCNG2	black	-0.114557	0.387614	0.114557	0.387614	-0.169081	0.20048	0.624494	1.25246e-07	0.0490319	0.712288	0.615412	2.13804e-07	-0.401813	0.00160806	-0.363809	0.0046194	-0.265845	0.0418428	-0.102818	0.438387
CD36	black	0.00238603	0.98569	-0.00238603	0.98569	-0.539051	1.05884e-05	0.134533	0.309684	-0.166199	0.208373	0.721851	1.10891e-10	0.186477	0.157319	-0.149573	0.258187	0.0389836	0.769412	0.316568	0.0145754
CDKN1B	black	-0.00170457	0.989777	0.00170457	0.989777	-0.535093	1.26377e-05	0.179021	0.17489	-0.292828	0.0244036	0.655899	1.714e-08	0.208244	0.113481	-0.324317	0.0122119	-0.0245024	0.853851	0.601069	4.81137e-07
CDKN2C	black	-0.317258	0.0143501	0.317258	0.0143501	-0.0433751	0.744277	0.746244	1.17328e-11	0.0347472	0.793887	0.621794	1.47091e-07	-0.379698	0.00301641	-0.445657	0.000404333	-0.446188	0.000397168	0.110895	0.403065
CDO1	black	-0.0312979	0.813962	0.0312979	0.813962	-0.133742	0.312565	0.415113	0.00107858	-0.288833	0.0265125	0.690418	1.44604e-09	-0.163055	0.217228	-0.268771	0.0395574	-0.0604685	0.649148	0.0578503	0.663407
CEMIP	black	-0.24798	0.0582635	0.24798	0.0582635	0.435022	0.000574961	-0.182156	0.167337	0.471688	0.000162469	-0.776123	5.1602e-13	-0.0124521	0.925424	0.0626872	0.637162	-0.134042	0.31147	-0.116364	0.380124
CETN3	black	-0.382935	0.00275842	0.382935	0.00275842	-0.0974682	0.462705	0.576226	1.79143e-06	-0.1005	0.448835	0.582268	1.31425e-06	-0.00386868	0.976801	-0.527633	1.75347e-05	-0.419518	0.000941512	0.476288	0.000137228
CHRDL1	black	-0.0123753	0.925883	0.0123753	0.925883	-0.500567	5.40386e-05	0.0664734	0.61692	-0.181261	0.169469	0.68328	2.47829e-09	0.216572	0.099445	-0.275812	0.0344788	-0.0198072	0.881632	0.347494	0.00700438
CIDEA	black	-0.0195537	0.883136	0.0195537	0.883136	-0.324094	0.0122748	0.102286	0.440772	-0.372477	0.0036706	0.73078	5.01228e-11	0.0761296	0.566588	0.00512325	0.969281	0.0567396	0.669493	0.195562	0.137709
CIDEC	black	-0.0142517	0.914684	0.0142517	0.914684	-0.455378	0.0002901	0.0380751	0.774643	-0.484774	9.98694e-05	0.807125	1.16366e-14	0.253787	0.0524343	-0.170203	0.197465	0.0533461	0.688216	0.414533	0.00109788
CRYAB	black	-0.0416835	0.753929	0.0416835	0.753929	-0.208697	0.112682	0.172248	0.192052	-0.373561	0.00356507	0.686906	1.8886e-09	-0.00504425	0.969754	-0.135689	0.305508	0.00196842	0.988195	0.132294	0.317878
CSF3R	black	0.0149721	0.910388	-0.0149721	0.910388	0.374858	0.00344219	-0.439626	0.000494375	-0.0420442	0.751867	-0.692181	1.26291e-09	0.212885	0.105484	0.229656	0.080162	0.0971525	0.464163	-0.116231	0.380671
CTH	black	0.415993	0.00104984	-0.415993	0.00104984	-0.590805	8.39328e-07	-0.109356	0.409667	-0.543713	8.57183e-06	0.644711	3.57318e-08	0.378723	0.00309825	0.0456107	0.731579	0.409526	0.0012781	0.113483	0.39211
CYB5A	black	0.0731077	0.582132	-0.0731077	0.582132	-0.519866	2.44594e-05	0.260411	0.0463741	-0.395745	0.00191918	0.906573	5.1148e-23	0.0949405	0.474444	-0.211577	0.107692	0.0222873	0.866938	0.295083	0.0232767
CYP4B1	black	0.236413	0.0714319	-0.236413	0.0714319	-0.551961	5.85238e-06	0.043475	0.743708	-0.535596	1.23581e-05	0.809734	8.19926e-15	0.26512	0.0424253	-0.0930254	0.483443	0.207292	0.115178	0.300597	0.0207055
DCXR	black	0.251934	0.0542401	-0.251934	0.0542401	-0.394744	0.00197536	0.117459	0.375624	-0.541166	9.62425e-06	0.704341	4.83103e-10	0.199964	0.128896	-0.0746265	0.574295	0.252484	0.0536988	0.0401628	0.762639
DPEP2	black	-0.222768	0.0899075	0.222768	0.0899075	0.634146	6.96021e-08	0.218659	0.0961483	0.406543	0.00139772	-0.617591	1.88349e-07	-0.439426	0.000497646	0.0109268	0.934538	-0.349109	0.00672788	-0.384994	0.00260463
ECHDC3	black	0.163226	0.216742	-0.163226	0.216742	-0.545286	7.97611e-06	0.123842	0.350046	-0.424675	0.000801132	0.835155	1.98859e-16	0.181905	0.167932	-0.0168108	0.899437	0.0872669	0.511037	0.307895	0.0176761
EMX2	black	-0.0428318	0.747373	0.0428318	0.747373	-0.279556	0.0320073	0.670611	6.21838e-09	0.257238	0.0492011	0.611948	2.61036e-07	-0.483408	0.000105167	-0.270215	0.0384682	-0.271237	0.0377127	-0.0919905	0.488344
ENG	black	0.0494349	0.710027	-0.0494349	0.710027	0.380571	0.00294476	-0.121751	0.358305	0.566882	2.85772e-06	-0.682491	2.62793e-09	-0.311626	0.0162794	0.357003	0.0055096	-0.00720016	0.956837	-0.493227	7.21581e-05
EPB41L4B	black	0.0901683	0.497035	-0.0901683	0.497035	-0.574324	1.97242e-06	-0.0602429	0.650372	-0.51725	2.73102e-05	0.796895	4.37002e-14	0.276212	0.0342075	-0.0110272	0.933938	0.122344	0.355948	0.516808	2.78218e-05
FABP4	black	0.0209822	0.874665	-0.0209822	0.874665	-0.489405	8.36692e-05	0.0312389	0.814307	-0.294522	0.0235532	0.678718	3.46966e-09	0.157101	0.234718	0.0214944	0.871631	0.122114	0.356863	0.271173	0.0377597
FBLN1	black	-0.0924469	0.486179	0.0924469	0.486179	-0.393918	0.00202286	0.356935	0.00551913	-0.0296944	0.823336	0.648868	2.72924e-08	-0.242099	0.0646901	-0.301511	0.0203034	-0.0770068	0.562112	0.0649582	0.624987
G0S2	black	-0.0486706	0.714317	0.0486706	0.714317	-0.401333	0.00163091	-0.14117	0.2862	-0.515075	2.99128e-05	0.546898	7.40611e-06	0.326097	0.0117183	-0.0534453	0.687665	0.110144	0.406278	0.426897	0.00074671
GHR	black	-0.0908121	0.493955	0.0908121	0.493955	-0.434816	0.000578824	0.302911	0.0197006	-0.359684	0.00514236	0.916812	2.1558e-24	0.083449	0.529764	-0.28386	0.0293503	-0.0588997	0.657678	0.3822	0.00281518
GMNN	black	0.233506	0.0750896	-0.233506	0.0750896	-0.35293	0.0061115	0.369521	0.00397272	-0.278737	0.0325351	0.605367	3.78907e-07	-0.0174922	0.895384	-0.128643	0.331536	0.0857427	0.518473	0.0670033	0.614109
GPC3	black	0.233912	0.0745712	-0.233912	0.0745712	-0.642687	4.06799e-08	-0.212594	0.105972	-0.380516	0.00294927	0.627548	1.04229e-07	0.327966	0.0112186	0.0529145	0.69061	0.303306	0.0195335	0.26213	0.0448991
GPD1	black	-0.00720293	0.956821	0.00720293	0.956821	-0.356843	0.00553218	0.0901952	0.496906	-0.485379	9.75984e-05	0.786795	1.50208e-13	0.162918	0.217621	-0.0808732	0.542586	0.0775034	0.559586	0.220627	0.0931191
GPD1L	black	-0.13959	0.291681	0.13959	0.291681	-0.107116	0.419381	0.702103	5.78648e-10	0.156634	0.236131	0.681168	2.89833e-09	-0.583478	1.23432e-06	-0.26843	0.039818	-0.328908	0.0109738	-0.212769	0.105678
GRAMD3	black	-0.0161075	0.903624	0.0161075	0.903624	-0.178731	0.175603	0.475652	0.000140494	0.0544799	0.681938	0.54183	9.33912e-06	-0.230163	0.0794786	-0.251161	0.0550089	-0.0770697	0.561792	-0.123338	0.352026
GYG2	black	-0.183654	0.163813	0.183654	0.163813	-0.433464	0.000604814	0.253803	0.0524194	-0.244595	0.0618955	0.833803	2.46139e-16	0.0142087	0.91494	-0.257499	0.048964	-0.139497	0.292006	0.310144	0.0168225
H2AFJ	black	0.0430365	0.746206	-0.0430365	0.746206	-0.277632	0.0332582	0.410411	0.00124444	-0.253024	0.0531725	0.681613	2.80453e-09	-0.12549	0.343623	-0.213235	0.104899	-0.159213	0.228407	0.0387855	0.770552
HADH	black	-0.255426	0.0508777	0.255426	0.0508777	-0.192142	0.144863	0.571795	2.2396e-06	-0.163922	0.214761	0.80721	1.15061e-14	-0.142728	0.280859	-0.364026	0.00459319	-0.30723	0.0179357	0.235464	0.0726109
HEBP2	black	0.00997887	0.940206	-0.00997887	0.940206	-0.606688	3.51835e-07	0.165845	0.209357	-0.400965	0.00164863	0.8908	3.50093e-21	0.223996	0.0881058	-0.199416	0.129968	0.0350073	0.792378	0.411395	0.00120796
HEY1	black	0.164408	0.213386	-0.164408	0.213386	-0.565029	3.12974e-06	0.184639	0.161524	-0.160528	0.224538	0.633976	7.034e-08	0.0851502	0.521378	-0.167997	0.203422	0.0136496	0.918276	0.231232	0.0780541
HIST1H2BK	black	-0.0955444	0.471625	0.0955444	0.471625	-0.431342	0.000647749	0.227568	0.0830239	-0.414112	0.00111209	0.698858	7.49464e-10	0.214841	0.102246	-0.332097	0.0101791	0.000256499	0.998462	0.485753	9.62206e-05
HMGB2	black	0.357475	0.00544336	-0.357475	0.00544336	-0.558285	4.33733e-06	0.0750878	0.571925	-0.529308	1.63024e-05	0.633358	7.30773e-08	0.235958	0.071995	0.0511138	0.700635	0.298851	0.0214922	0.176928	0.180072
HRSP12	black	-0.363818	0.00461826	0.363818	0.00461826	-0.0860123	0.517154	0.50681	4.2035e-05	-0.15888	0.229395	0.63794	5.49432e-08	-0.0739189	0.577941	-0.448325	0.000369481	-0.391951	0.00214005	0.318244	0.0140334
HSDL2	black	-0.416044	0.00104819	0.416044	0.00104819	-0.200674	0.127515	0.387254	0.00244474	-0.200011	0.128804	0.659531	1.34138e-08	0.0457864	0.730585	-0.589062	9.2079e-07	-0.325479	0.0118876	0.499157	5.71552e-05
HSPB7	black	0.0208516	0.875439	-0.0208516	0.875439	-0.441016	0.000472151	-0.094739	0.475387	-0.404616	0.00148022	0.642245	4.18437e-08	0.244155	0.0623813	-0.10044	0.449108	0.14776	0.264067	0.372537	0.00366468
ID4	black	0.240037	0.0670728	-0.240037	0.0670728	-0.594887	6.74249e-07	0.000728055	0.995633	-0.180469	0.171371	0.663891	9.95037e-09	0.0910716	0.492717	0.082017	0.536874	0.271455	0.0375532	0.241312	0.0655913
IDH1	black	-0.131129	0.322196	0.131129	0.322196	-0.0618641	0.641598	0.554844	5.10913e-06	-0.0411855	0.756778	0.624949	1.21878e-07	-0.240766	0.0662222	-0.235034	0.0731492	-0.309197	0.0171774	0.0381246	0.774358
IL4R	black	0.23526	0.0728656	-0.23526	0.0728656	0.0164195	0.901766	-0.62793	1.01843e-07	0.120092	0.364939	-0.678095	3.6313e-09	0.294136	0.0237446	0.446982	0.000386668	0.443233	0.000438565	-0.150375	0.255615
IRS2	black	0.654092	1.93382e-08	-0.654092	1.93382e-08	-0.637962	5.48662e-08	-0.321346	0.0130756	-0.584971	1.14192e-06	0.624664	1.23976e-07	0.374683	0.00345859	0.429001	0.000698277	0.640149	4.7803e-08	0.0787136	0.553452
KANSL1L	black	0.225986	0.085245	-0.225986	0.085245	-0.503752	4.75674e-05	0.225201	0.0863643	-0.211324	0.108125	0.712648	2.43617e-10	-0.0929285	0.483901	-0.0125236	0.924997	0.123192	0.3526	0.123846	0.350029
KCNAB1	black	-0.041977	0.752252	0.041977	0.752252	-0.422876	0.000847785	0.339763	0.00846949	-0.203	0.123069	0.80811	1.02027e-14	-0.00466341	0.972037	-0.316594	0.014567	-0.13001	0.326379	0.316835	0.0144877
LAMA2	black	0.334239	0.00967372	-0.334239	0.00967372	-0.612421	2.5405e-07	0.135184	0.307328	-0.25402	0.052211	0.72331	9.76053e-11	0.0259998	0.845026	-0.0206538	0.876611	0.210647	0.109285	0.060479	0.649091
LAT2	black	-0.377175	0.00323219	0.377175	0.00323219	0.620088	1.62687e-07	-0.0835837	0.529097	0.187142	0.155816	-0.722058	1.08906e-10	-0.00746858	0.95523	-0.136646	0.302078	-0.249404	0.056788	-0.0447652	0.736373
LEP	black	-0.05067	0.703113	0.05067	0.703113	-0.403073	0.00154943	0.131121	0.322229	-0.442535	0.000448894	0.785673	1.71574e-13	0.18574	0.158994	-0.168196	0.202879	0.0103886	0.937756	0.270202	0.0384778
LGR4	black	0.18995	0.149592	-0.18995	0.149592	-0.497853	6.01823e-05	0.199463	0.129876	-0.207838	0.114203	0.735767	3.17286e-11	0.113832	0.390644	-0.107803	0.416388	0.171717	0.193449	0.181579	0.168708
LIPE	black	0.0613065	0.64461	-0.0613065	0.64461	-0.27668	0.0338923	5.91329e-05	0.999645	-0.410378	0.0012457	0.664241	9.71242e-09	0.112445	0.396481	0.0620694	0.64049	0.0838647	0.527708	0.139887	0.290645
LPL	black	-0.0731866	0.581724	0.0731866	0.581724	-0.349014	0.00674382	0.0763813	0.565302	-0.326992	0.0114765	0.71659	1.74551e-10	0.139192	0.293071	-0.149873	0.257222	0.00113767	0.993177	0.36011	0.00508599
LYRM1	black	0.00946391	0.943286	-0.00946391	0.943286	-0.537188	1.15113e-05	0.106523	0.421976	-0.446128	0.000397968	0.678463	3.53493e-09	0.310327	0.0167545	-0.27046	0.0382865	-0.0181054	0.891738	0.483822	0.000103536
MAN1A1	black	0.382193	0.00281572	-0.382193	0.00281572	-0.444226	0.000424235	-0.0567611	0.669374	-0.416125	0.00104557	0.582775	1.2802e-06	0.232985	0.0757614	0.129299	0.329054	0.423774	0.000824203	0.0870274	0.512202
MAOA	black	0.245155	0.0612826	-0.245155	0.0612826	-0.554433	5.20942e-06	0.0813565	0.540169	-0.583967	1.2033e-06	0.907251	4.19478e-23	0.187857	0.154214	-0.0708197	0.594028	0.234718	0.0735476	0.202965	0.123136
MAPK13	black	-0.233278	0.0753827	0.233278	0.0753827	0.636784	5.90691e-08	-0.061562	0.643229	0.284695	0.0288568	-0.736524	2.95738e-11	-0.180652	0.170931	0.0325297	0.806778	-0.172425	0.19159	-0.24958	0.0566072
MARC1	black	-0.0203137	0.878627	0.0203137	0.878627	-0.52022	2.40951e-05	0.148625	0.26125	-0.257976	0.0485313	0.720218	1.27807e-10	0.0262999	0.84326	-0.160954	0.223293	-0.0691987	0.602522	0.226413	0.084641
MCCC1	black	0.0424269	0.749683	-0.0424269	0.749683	-0.196224	0.136356	0.443847	0.000429655	-0.192474	0.144156	0.709762	3.09872e-10	-0.21126	0.108234	-0.0338419	0.799143	-0.0932388	0.482436	-0.0738364	0.578366
MEOX2	black	-0.127257	0.336813	0.127257	0.336813	-0.244524	0.0619742	0.66726	7.8732e-09	0.330275	0.0106268	0.515653	2.91997e-05	-0.49921	5.70338e-05	-0.280011	0.0317169	-0.316962	0.0144464	-0.0790288	0.55186
MLXIPL	black	0.35108	0.00640351	-0.35108	0.00640351	-0.451279	0.000334095	-0.0872139	0.511295	-0.398172	0.00178881	0.642231	4.18817e-08	0.109236	0.410183	0.156437	0.236727	0.319062	0.0137751	-0.0879606	0.507671
MMD	black	-0.168378	0.202385	0.168378	0.202385	-0.177124	0.179582	0.465495	0.000203176	-0.00711694	0.957336	0.677435	3.80994e-09	-0.220352	0.0935377	-0.175623	0.183357	-0.284096	0.0292102	0.115493	0.383723
MOCS1	black	0.241267	0.0656426	-0.241267	0.0656426	-0.524989	1.96556e-05	0.102409	0.440223	-0.254263	0.0519787	0.660214	1.28046e-08	0.0706444	0.594944	-0.152459	0.24901	0.173982	0.187548	-0.0123003	0.926331
NET1	black	0.0226159	0.864994	-0.0226159	0.864994	-0.457674	0.000267834	0.403575	0.00152658	0.115776	0.38255	0.682998	2.53092e-09	-0.14553	0.271426	-0.210022	0.110365	-0.117034	0.377365	0.186554	0.157145
NIPSNAP3B	black	-0.448754	0.000364145	0.448754	0.000364145	-0.125517	0.343517	0.358945	0.00524142	-0.153742	0.245001	0.600841	4.87223e-07	-0.0633444	0.633628	-0.518876	2.55042e-05	-0.409454	0.00128091	0.450546	0.000342576
NNAT	black	0.0373841	0.778629	-0.0373841	0.778629	-0.347013	0.00708854	-0.0949765	0.474276	-0.348489	0.00683282	0.514258	3.0948e-05	0.213285	0.104816	-0.0389681	0.769502	0.0893669	0.500883	0.178382	0.176462
OSBPL1A	black	-0.0046243	0.972271	0.0046243	0.972271	-0.315827	0.0148208	0.550836	6.16882e-06	0.0264079	0.842625	0.780693	3.06765e-13	-0.355901	0.00566704	-0.243964	0.062593	-0.226227	0.0849034	-0.0309069	0.816246
OSR2	black	-0.0433949	0.744164	0.0433949	0.744164	-0.261428	0.0454966	0.50452	4.61187e-05	0.0638403	0.630968	0.562907	3.47083e-06	-0.207786	0.114295	-0.318058	0.0140926	-0.1775	0.178645	0.0710891	0.592622
PALMD	black	0.0260434	0.844769	-0.0260434	0.844769	-0.2505	0.0556723	0.520138	2.41791e-05	0.246902	0.0594015	0.542075	9.23557e-06	-0.504401	4.6339e-05	0.0343503	0.79619	-0.143863	0.277011	-0.168868	0.201056
PCK1	black	-0.0134644	0.919381	0.0134644	0.919381	-0.356128	0.0056343	0.184624	0.161558	-0.470992	0.000166641	0.81088	7.01904e-15	0.10257	0.439499	-0.211391	0.10801	0.0746604	0.574121	0.25448	0.051772
PDE3B	black	0.0455849	0.731725	-0.0455849	0.731725	-0.577835	1.65059e-06	-0.0953626	0.472473	-0.454002	0.00030425	0.75991	2.97326e-12	0.337926	0.00885464	-0.0901838	0.496961	0.10911	0.410727	0.549846	6.46012e-06
PDK4	black	0.380183	0.00297646	-0.380183	0.00297646	-0.451677	0.00032958	0.104768	0.429704	-0.421095	0.000896404	0.747053	1.08434e-11	0.161121	0.222808	0.0766763	0.563797	0.279881	0.0318001	0.0640828	0.629668
PDZD2	black	-0.0583894	0.660461	0.0583894	0.660461	-0.500456	5.42789e-05	0.363203	0.00469312	0.00565891	0.96607	0.791392	8.63488e-14	-0.0465161	0.726457	-0.246751	0.0595616	-0.111681	0.39972	0.22078	0.0928858
PECR	black	-0.411871	0.00119063	0.411871	0.00119063	-0.0881055	0.50697	0.521527	2.27941e-05	-0.0406144	0.760049	0.582851	1.27516e-06	-0.181766	0.168264	-0.662678	1.0818e-08	-0.483609	0.000104375	0.252765	0.0534244
PEX11A	black	-0.142569	0.281401	0.142569	0.281401	-0.00868618	0.94794	0.520256	2.40585e-05	-0.0144976	0.913217	0.555135	5.03937e-06	-0.277042	0.0336499	-0.167171	0.205685	-0.320093	0.0134555	-0.101099	0.446121
PEX19	black	-0.326822	0.011522	0.326822	0.011522	-0.188457	0.152879	0.493646	7.09907e-05	-0.244763	0.0617114	0.718598	1.46974e-10	-0.0230725	0.862294	-0.561652	3.68857e-06	-0.300187	0.020888	0.328602	0.0110528
PHYH	black	-0.221779	0.0913799	0.221779	0.0913799	-0.231985	0.0770627	0.672828	5.3112e-09	0.0346456	0.794476	0.719432	1.36791e-10	-0.259199	0.0474383	-0.385127	0.00259503	-0.337693	0.00890448	0.192262	0.144607
PIK3R1	black	0.412199	0.00117886	-0.412199	0.00117886	-0.295383	0.0231302	0.128165	0.33335	-0.238315	0.0691168	0.573964	2.0085e-06	-0.0939824	0.478935	0.264553	0.0428857	0.182807	0.165798	-0.110876	0.403146
PLA2G16	black	-0.235959	0.0719943	0.235959	0.0719943	-0.157397	0.233826	0.410425	0.00124393	-0.287951	0.0269983	0.783893	2.11536e-13	-0.097784	0.461249	-0.351156	0.00639127	-0.29891	0.0214654	0.224808	0.0869293
PLAU	black	0.0819005	0.537454	-0.0819005	0.537454	0.0982426	0.45914	-0.569063	2.56594e-06	0.248764	0.0574468	-0.709747	3.10242e-10	0.284791	0.0288004	0.285913	0.0281492	0.252991	0.0532041	-0.0312194	0.814421
PLIN1	black	-0.141012	0.286743	0.141012	0.286743	-0.255439	0.0508659	0.110961	0.402783	-0.444296	0.000423243	0.710964	2.8043e-10	0.142581	0.281362	-0.154566	0.242453	-0.00628723	0.962306	0.26507	0.0424659
PNPLA2	black	0.366361	0.00431983	-0.366361	0.00431983	-0.400645	0.00166418	-0.318788	0.0138611	-0.623518	1.32764e-07	0.53328	1.36942e-05	0.255229	0.0510631	0.256976	0.0494407	0.427179	0.000740044	0.13558	0.3059
PPARG	black	0.0724466	0.585558	-0.0724466	0.585558	-0.362312	0.00480347	0.179742	0.173132	-0.507084	4.15693e-05	0.778073	4.13977e-13	0.109195	0.410357	-0.17348	0.188844	0.103225	0.436568	0.199363	0.130072
PPP1R1A	black	-0.275752	0.0345198	0.275752	0.0345198	0.0287141	0.829079	0.279211	0.0322284	-0.208987	0.112172	0.545687	7.83075e-06	-0.161607	0.221395	-0.229366	0.080554	-0.293779	0.023923	0.129009	0.33015
PRKAR2B	black	0.0730084	0.582646	-0.0730084	0.582646	-0.512307	3.35552e-05	0.0265215	0.841956	-0.454271	0.000301428	0.821819	1.50588e-15	0.23856	0.0688235	-0.0488636	0.713233	0.0856474	0.51894	0.362459	0.00478516
PRSS53	black	0.157639	0.2331	-0.157639	0.2331	0.345899	0.00728704	-0.393316	0.00205809	-0.00681857	0.959123	-0.701243	6.19912e-10	0.192636	0.143813	0.319306	0.013699	0.217753	0.0975689	-0.120894	0.361723
PTGER3	black	0.11126	0.40151	-0.11126	0.40151	-0.539194	1.05204e-05	-0.0720462	0.587638	-0.208449	0.113119	0.680819	2.97391e-09	0.241044	0.0659	0.0382518	0.773625	0.10062	0.448291	0.316486	0.0146023
PTPLA	black	-0.163025	0.217316	0.163025	0.217316	-0.211412	0.107974	0.556523	4.71793e-06	-0.0638415	0.630961	0.651012	2.37132e-08	-0.148521	0.26159	-0.492196	7.51117e-05	-0.263576	0.0436884	0.214519	0.102773
PTPLB	black	-0.127801	0.334738	0.127801	0.334738	-0.371187	0.00379982	0.148034	0.263175	-0.246252	0.0600951	0.713006	2.36412e-10	0.21692	0.0988901	-0.290806	0.0254527	-0.0840253	0.526916	0.438421	0.000514405
RAI2	black	0.234495	0.0738292	-0.234495	0.0738292	-0.676351	4.12189e-09	0.0312147	0.814448	-0.119277	0.368226	0.622865	1.38024e-07	0.31179	0.0162204	-0.0850278	0.521979	0.195408	0.138026	0.265547	0.0420812
RETSAT	black	-0.136601	0.302236	0.136601	0.302236	-0.25456	0.0516952	0.337959	0.0088475	-0.281938	0.0305126	0.795508	5.19899e-14	-0.0356166	0.788847	-0.161647	0.22128	-0.172243	0.192066	0.286634	0.0277374
RHOBTB3	black	0.452546	0.000319889	-0.452546	0.000319889	-0.639359	5.02487e-08	-0.138153	0.296724	-0.286517	0.0278038	0.596679	6.11867e-07	0.188311	0.153202	0.295154	0.0232422	0.461192	0.000236729	0.0609923	0.64631
RNASE4	black	-0.171476	0.194083	0.171476	0.194083	-0.188402	0.153	0.537475	1.13644e-05	-0.277403	0.0334096	0.809605	8.34413e-15	-0.174113	0.187212	-0.432906	0.000615851	-0.259789	0.0469173	0.1358	0.305108
SDS	black	-0.212466	0.106187	0.212466	0.106187	0.561034	3.80043e-06	-0.210467	0.109595	0.119062	0.369097	-0.707831	3.63377e-10	0.137745	0.298167	-0.141277	0.285831	-0.0935369	0.481031	-0.0498634	0.707626
SESN1	black	-0.0459204	0.729826	0.0459204	0.729826	-0.111641	0.399891	0.505693	4.39831e-05	-0.215653	0.100925	0.638091	5.4422e-08	-0.249732	0.0564522	-0.25333	0.0528749	-0.191883	0.145418	0.0562478	0.672194
SLC19A3	black	0.198753	0.131277	-0.198753	0.131277	-0.402855	0.00155944	-0.141878	0.283763	-0.599077	5.36826e-07	0.66108	1.20704e-08	0.326325	0.0116562	0.0672281	0.612918	0.247197	0.0590875	0.307765	0.0177266
SLPI	black	-0.103665	0.434604	0.103665	0.434604	-0.195476	0.137885	0.240004	0.0671119	-0.50759	4.0722e-05	0.653789	1.97329e-08	0.0846809	0.523685	-0.369474	0.00397769	-0.0838903	0.527582	0.2634	0.043834
SORBS1	black	0.383607	0.00270734	-0.383607	0.00270734	-0.694221	1.07838e-09	-0.27366	0.0359702	-0.610219	2.8812e-07	0.732993	4.09702e-11	0.503128	4.87766e-05	0.254646	0.0516138	0.425775	0.000773763	0.415462	0.00106709
SPATA6	black	-0.00864588	0.948182	0.00864588	0.948182	-0.228496	0.0817419	0.575004	1.90582e-06	0.123782	0.350281	0.588617	9.42745e-07	-0.381913	0.00283765	-0.242979	0.0636937	-0.167129	0.205801	-0.136028	0.304287
ST3GAL5	black	-0.0638364	0.630989	0.0638364	0.630989	-0.218867	0.0958249	0.374464	0.00347909	-0.321504	0.0130284	0.705622	4.35347e-10	-0.0985237	0.45785	-0.158725	0.229854	-0.0298272	0.822559	0.250755	0.0554156
STK39	black	0.167111	0.20585	-0.167111	0.20585	-0.602166	4.52814e-07	0.0676405	0.610735	-0.18712	0.155865	0.708301	3.49599e-10	0.155041	0.240988	-0.0659927	0.619474	0.148472	0.261748	0.31013	0.0168278
SYN2	black	0.122811	0.354103	-0.122811	0.354103	-0.534978	1.27025e-05	0.0239706	0.856989	-0.492179	7.5162e-05	0.738625	2.43009e-11	0.221133	0.0923522	-0.0651561	0.623931	0.105676	0.425697	0.435784	0.000560846
TF	black	0.0939629	0.479027	-0.0939629	0.479027	-0.289365	0.0262233	0.0172059	0.897086	-0.339771	0.00846784	0.524807	1.981e-05	0.138494	0.295524	0.108825	0.411955	0.115698	0.382872	0.126477	0.339808
TIMP4	black	0.214129	0.103415	-0.214129	0.103415	-0.437711	0.000526566	0.207552	0.114713	-0.577375	1.68981e-06	0.880922	3.59608e-20	0.104042	0.432927	-0.0523291	0.693864	0.181368	0.169212	0.0762351	0.566049
TJP2	black	0.354038	0.00594228	-0.354038	0.00594228	-0.832755	2.90006e-16	-0.222984	0.0895889	-0.338225	0.00879102	0.727488	6.74165e-11	0.422345	0.000862038	0.0805248	0.544333	0.397477	0.00182533	0.320323	0.0133851
TLN2	black	0.0757495	0.568533	-0.0757495	0.568533	-0.361985	0.00484458	0.328592	0.0110554	-0.214212	0.103279	0.720301	1.26883e-10	-0.130848	0.323244	-0.176323	0.181589	-0.0833755	0.530127	0.0654352	0.622443
TM7SF2	black	-0.157128	0.234636	0.157128	0.234636	-0.344231	0.00759324	0.276211	0.0342082	-0.201771	0.125404	0.727887	6.50537e-11	-0.0180056	0.892331	-0.392822	0.00208746	-0.178105	0.177146	0.335886	0.00930003
TMEM135	black	0.0494749	0.709803	-0.0494749	0.709803	-0.610071	2.90561e-07	0.305521	0.0186173	-0.228568	0.081643	0.862514	1.66749e-18	0.0498966	0.70744	-0.285389	0.028452	0.0010375	0.993778	0.345643	0.00733329
TMEM158	black	0.0358192	0.787674	-0.0358192	0.787674	0.169907	0.198256	-0.556083	4.81771e-06	0.0959205	0.469874	-0.692245	1.25665e-09	0.325614	0.0118503	0.17356	0.188637	0.228199	0.0821497	-0.0342975	0.796497
TNC	black	-0.155654	0.23911	0.155654	0.23911	0.491417	7.74161e-05	-0.328169	0.0111654	0.274544	0.035351	-0.700671	6.48879e-10	0.115012	0.385718	0.123073	0.35307	0.0136175	0.918467	-0.134158	0.311048
TSKU	black	0.413284	0.00114058	-0.413284	0.00114058	-0.580506	1.43946e-06	-0.100414	0.449226	-0.61502	2.18725e-07	0.72504	8.38057e-11	0.263235	0.0439717	0.0334588	0.801371	0.381903	0.00283841	0.153094	0.247022
TSPAN12	black	-0.22855	0.0816671	0.22855	0.0816671	-0.27238	0.0368821	0.512255	3.3627e-05	0.0980213	0.460157	0.600495	4.96588e-07	-0.115223	0.384845	-0.415227	0.0010748	-0.344131	0.00761192	0.367702	0.00416938
TSPAN8	black	-0.048643	0.714472	0.048643	0.714472	-0.356226	0.00562022	0.204955	0.119426	-0.371973	0.0037206	0.699347	7.21012e-10	0.0454106	0.732713	-0.204531	0.120209	-0.00627231	0.962395	0.363106	0.00470504
TXNIP	black	0.238974	0.0683294	-0.238974	0.0683294	-0.304598	0.0189945	0.216628	0.0993563	-0.446533	0.000392577	0.726533	7.34074e-11	0.00980433	0.94125	0.00202316	0.987866	0.0509599	0.701494	0.0688464	0.604374
UNC5B	black	-0.240215	0.0668649	0.240215	0.0668649	0.519268	2.50852e-05	-0.0186507	0.888498	0.583966	1.20338e-06	-0.704155	4.90409e-10	-0.382046	0.00282723	0.142206	0.282643	-0.199112	0.130567	-0.340997	0.00821906
WASF3	black	0.445578	0.000405414	-0.445578	0.000405414	-0.684627	2.24129e-09	-0.0338333	0.799193	-0.489596	8.30564e-05	0.792008	8.00923e-14	0.289734	0.026024	0.0660491	0.619174	0.411631	0.00119932	0.18601	0.15838
YAP1	black	0.0126951	0.923973	-0.0126951	0.923973	-0.558659	4.26039e-06	0.0889563	0.50286	-0.259197	0.0474402	0.700611	6.52006e-10	0.227225	0.0835018	-0.234118	0.0743077	0.125459	0.343742	0.37055	0.0038652
ZBTB16	black	0.452455	0.000320897	-0.452455	0.000320897	-0.567998	2.70481e-06	-0.104318	0.431699	-0.377321	0.00321933	0.626061	1.1401e-07	0.239586	0.0676038	0.0769948	0.562173	0.36192	0.00485277	0.160987	0.223197
ZNF385D	black	0.17842	0.176368	-0.17842	0.176368	0.0326159	0.806276	-0.558856	4.22047e-06	0.0903247	0.496286	-0.563155	3.42927e-06	0.265542	0.0420851	0.246082	0.0602781	0.367353	0.00420807	-0.136882	0.301236
ABI3BP	blue	0.417357	0.00100665	-0.417357	0.00100665	-0.0487135	0.714076	-0.422184	0.000866375	-0.353817	0.00597571	-0.112747	0.395206	0.246858	0.0594481	0.717227	1.65311e-10	0.463562	0.000217665	-0.102301	0.440706
AC068039.4	blue	0.630946	8.47572e-08	-0.630946	8.47572e-08	-0.357471	0.00544392	-0.529481	1.61797e-05	-0.341956	0.0080291	-0.0191896	0.885297	0.336437	0.00917771	0.761298	2.57336e-12	0.607819	3.30105e-07	-0.112284	0.397165
ACSM3	blue	-0.392969	0.0020787	0.392969	0.0020787	-0.0566732	0.669857	0.137564	0.298808	0.0717461	0.589199	0.0525653	0.692551	0.230231	0.0793879	-0.424235	0.000812335	-0.308799	0.0173288	0.654445	1.88898e-08
ADAMTSL4	blue	0.476739	0.000134962	-0.476739	0.000134962	-0.105106	0.428208	-0.462214	0.000228331	-0.0939502	0.479087	-0.246442	0.0598916	0.00534539	0.967949	0.730877	4.96862e-11	0.469771	0.000174188	-0.278314	0.0328104
ADM2	blue	0.496625	6.31701e-05	-0.496625	6.31701e-05	0.0696307	0.600253	-0.399452	0.0017233	-0.0504775	0.704189	-0.398003	0.0017976	0.156329	0.237054	0.610868	2.77654e-07	0.444791	0.000416266	-0.352827	0.00612752
AF090939	blue	0.653679	1.98778e-08	-0.653679	1.98778e-08	-0.501991	5.10516e-05	-0.588303	9.58507e-07	-0.414156	0.00111063	0.0918706	0.488913	0.523897	2.06001e-05	0.689006	1.61057e-09	0.667404	7.79438e-09	0.113507	0.392009
AHSA2	blue	0.122575	0.355035	-0.122575	0.355035	0.107149	0.419235	0.122641	0.354773	0.131216	0.321873	-0.0225424	0.865428	-0.272134	0.0370596	0.481272	0.000113979	0.009054	0.945739	-0.213508	0.104445
AIDA	blue	-0.552733	5.64396e-06	0.552733	5.64396e-06	0.00537493	0.967772	0.500373	5.44576e-05	0.122177	0.356611	0.402036	0.00159753	-0.0919259	0.488651	-0.761701	2.46713e-12	-0.526353	1.85331e-05	0.407356	0.00136417
AKAP13	blue	0.694233	1.07735e-09	-0.694233	1.07735e-09	-0.199491	0.129821	-0.413763	0.00112402	0.000762379	0.995428	-0.20771	0.114431	0.0184437	0.889727	0.787316	1.4116e-13	0.580452	1.44343e-06	-0.426886	0.000746962
AKT2	blue	0.545271	7.9818e-06	-0.545271	7.9818e-06	-0.0237862	0.858078	-0.2585	0.0480602	-0.311505	0.0163231	0.000233201	0.998601	0.147987	0.263328	0.65413	1.929e-08	0.3595	0.00516691	-0.251301	0.0548693
ALPK1	blue	0.547012	7.36731e-06	-0.547012	7.36731e-06	-0.191383	0.146488	-0.243667	0.0629228	-0.116847	0.378132	-0.0194458	0.883776	-0.0457096	0.731019	0.768799	1.15843e-12	0.434688	0.000581254	-0.446357	0.00039491
AMT	blue	-0.00045238	0.997287	0.00045238	0.997287	0.192097	0.14496	0.140284	0.289265	0.331111	0.0104191	-0.192738	0.143597	-0.435013	0.00057514	0.463384	0.000219047	-0.0385213	0.772073	-0.297892	0.021935
ANKRD10-IT1	blue	0.597812	5.75244e-07	-0.597812	5.75244e-07	-0.43513	0.000572944	-0.608747	3.13227e-07	-0.285551	0.0283581	0.00309968	0.981411	0.423098	0.000841896	0.723858	9.30197e-11	0.612777	2.48913e-07	0.12149	0.359342
ANKRD11	blue	0.614574	2.24431e-07	-0.614574	2.24431e-07	-0.104969	0.428817	-0.452766	0.000317477	-0.0672704	0.612694	-0.17238	0.191707	0.0983567	0.458616	0.732359	4.34156e-11	0.575015	1.90475e-06	-0.491413	7.74271e-05
ANKRD36	blue	0.365737	0.00439145	-0.365737	0.00439145	-0.183959	0.163101	0.096338	0.467934	0.0634008	0.633325	0.219326	0.0951134	-0.310957	0.0165229	0.487083	9.14611e-05	0.284784	0.0288045	-0.273091	0.0363733
ANKRD36B	blue	0.53438	1.30437e-05	-0.53438	1.30437e-05	-0.143582	0.277963	-0.19972	0.129372	0.0588812	0.657778	-0.096091	0.469081	-0.147498	0.264927	0.857121	4.62319e-18	0.466183	0.000198232	-0.424255	0.00081182
ARGLU1	blue	0.596247	6.26409e-07	-0.596247	6.26409e-07	-0.474211	0.000148142	-0.550232	6.34511e-06	-0.238071	0.0694113	0.014039	0.915953	0.314647	0.0152187	0.728712	6.04102e-11	0.633535	7.22821e-08	-0.0603389	0.649851
ARHGAP33	blue	0.434602	0.000582881	-0.434602	0.000582881	-0.00485683	0.970877	-0.0538358	0.685502	0.103904	0.433538	-0.0910633	0.492756	-0.259712	0.046985	0.646181	3.24992e-08	0.348716	0.00679428	-0.627462	1.04768e-07
ARID5A	blue	0.592742	7.56762e-07	-0.592742	7.56762e-07	-0.0256251	0.847233	-0.536346	1.19524e-05	-0.172824	0.190547	-0.396145	0.00189714	0.208768	0.112556	0.637757	5.55752e-08	0.614753	2.22119e-07	-0.345533	0.00735326
ARR3	blue	0.395483	0.00193377	-0.395483	0.00193377	-0.34315	0.00779765	-0.561893	3.6458e-06	-0.125156	0.34492	-0.0928911	0.484078	0.399402	0.00172581	0.591293	8.17785e-07	0.379033	0.00307204	0.091889	0.488826
ASAP1-IT1	blue	0.54236	9.1167e-06	-0.54236	9.1167e-06	-0.0799425	0.547256	-0.509666	3.74099e-05	-0.213646	0.104215	-0.258887	0.0477149	0.203177	0.122736	0.791162	8.88121e-14	0.55208	5.81985e-06	-0.138419	0.295787
ASF1A	blue	-0.63126	8.31415e-08	0.63126	8.31415e-08	0.293877	0.023874	0.795169	5.42285e-14	0.226672	0.0842754	0.269018	0.0393697	-0.329771	0.0107536	-0.793068	7.03302e-14	-0.716925	1.69631e-10	0.122063	0.357064
ASGR2	blue	0.385705	0.00255336	-0.385705	0.00255336	0.171532	0.193936	-0.367626	0.00417777	0.0456619	0.73129	-0.500885	5.33572e-05	-0.0342781	0.79661	0.607374	3.385e-07	0.3718	0.00373794	-0.459794	0.00024867
ASTN2	blue	-0.457259	0.000271742	0.457259	0.000271742	0.170414	0.196901	0.431141	0.000651956	0.0790764	0.55162	0.172471	0.191471	-0.0157292	0.905877	-0.638536	5.29208e-08	-0.449629	0.00035346	0.32462	0.0121265
ATG16L1	blue	0.479916	0.000119916	-0.479916	0.000119916	-0.201308	0.126291	-0.251475	0.0546959	-0.155078	0.240877	-0.0889235	0.503018	0.0588758	0.657807	0.632174	7.86068e-08	0.392879	0.00208402	-0.315178	0.0150385
ATP6V1B1	blue	0.46301	0.000221974	-0.46301	0.000221974	-0.390401	0.00223661	-0.307475	0.0178398	-0.0977675	0.461325	0.103409	0.435747	0.31137	0.0163723	0.479128	0.000123497	0.431788	0.000638498	-0.00884818	0.946971
ATP8B1	blue	0.617986	1.8405e-07	-0.617986	1.8405e-07	-0.443775	0.000430691	-0.628688	9.72703e-08	-0.235651	0.0723778	-0.0622365	0.639589	0.452898	0.00031604	0.808091	1.02282e-14	0.659642	1.33132e-08	0.127222	0.336951
ATXN2L	blue	0.533554	1.35293e-05	-0.533554	1.35293e-05	-0.0436221	0.74287	-0.408939	0.00130089	-0.0963791	0.467743	-0.226931	0.0839123	-0.0136258	0.918417	0.643518	3.85759e-08	0.478556	0.000126156	-0.597868	5.73507e-07
BICD1	blue	0.387248	0.00244513	-0.387248	0.00244513	0.0247461	0.852414	-0.357434	0.00544899	0.231847	0.0772438	-0.414902	0.00108554	-0.0326532	0.80606	0.688126	1.72205e-09	0.333244	0.00990564	-0.382004	0.00283049
BRD2	blue	0.702793	5.47399e-10	-0.702793	5.47399e-10	-0.119656	0.366694	-0.46479	0.000208351	-0.116714	0.37868	-0.23891	0.0684055	-0.0153402	0.908195	0.796328	4.69224e-14	0.613964	2.3248e-07	-0.506579	4.24311e-05
BRD4	blue	0.662414	1.10161e-08	-0.662414	1.10161e-08	-0.134928	0.308253	-0.481162	0.000114452	-0.139538	0.291862	-0.201319	0.12627	0.0302385	0.820153	0.764286	1.87909e-12	0.596322	6.23835e-07	-0.50782	4.03409e-05
BTBD18	blue	0.411506	0.0012039	-0.411506	0.0012039	-0.181728	0.168353	-0.402561	0.00157301	-0.365442	0.00442565	-0.00959609	0.942496	0.3366	0.00914189	0.606057	3.6453e-07	0.481948	0.000111121	-0.042259	0.750641
C1GALT1	blue	-0.416665	0.00102834	0.416665	0.00102834	0.484703	0.000100136	0.1551	0.240807	-0.0653178	0.623069	-0.258917	0.0476885	0.000109258	0.999345	-0.36464	0.00451993	-0.29211	0.0247717	0.143777	0.277302
C1orf159	blue	0.372538	0.00366463	-0.372538	0.00366463	0.0352126	0.791188	-0.418428	0.000973861	-0.192827	0.143408	-0.279109	0.0322944	0.070762	0.59433	0.606344	3.58706e-07	0.442528	0.000449002	-0.398567	0.00176833
C20orf195	blue	-0.457681	0.00026777	0.457681	0.00026777	0.272455	0.0368283	0.287443	0.0272815	0.213401	0.104621	-0.038664	0.771252	-0.199726	0.129361	-0.586972	1.0282e-06	-0.408423	0.00132122	0.0566444	0.670016
C4orf29	blue	0.349845	0.00660506	-0.349845	0.00660506	-0.0230487	0.862435	-0.460848	0.000239613	-0.270439	0.0383018	-0.168151	0.203002	0.218676	0.0961229	0.565823	3.01045e-06	0.380951	0.00291414	0.0397618	0.76494
C6orf211	blue	-0.493935	7.01949e-05	0.493935	7.01949e-05	0.188121	0.153625	0.473461	0.00015228	-0.140803	0.287464	0.285013	0.0286706	0.0612384	0.644978	-0.570492	2.39002e-06	-0.470969	0.000166781	0.438852	0.000507166
C9orf40	blue	-0.349759	0.00661929	0.349759	0.00661929	-0.120444	0.363526	0.288853	0.0265017	-0.0822479	0.535724	0.290024	0.0258684	0.136936	0.301042	-0.583444	1.23647e-06	-0.300177	0.0208924	0.273894	0.0358051
CALM1	blue	-0.520656	2.36541e-05	0.520656	2.36541e-05	-0.0237527	0.858276	0.49772	6.04996e-05	0.0675816	0.611047	0.440445	0.000481164	-0.187357	0.155333	-0.708737	3.37274e-10	-0.478794	0.000125047	0.268858	0.0394915
CAMK1D	blue	0.274066	0.0356845	-0.274066	0.0356845	0.0972837	0.463557	-0.267544	0.0405028	-0.00144187	0.991352	-0.277519	0.033333	-0.0358922	0.787251	0.610429	2.84688e-07	0.310292	0.0167678	-0.224653	0.0871526
CARD8	blue	0.471795	0.00016184	-0.471795	0.00016184	-0.226771	0.0841372	-0.28535	0.0284747	-0.140277	0.289289	0.0407158	0.759468	0.185351	0.159885	0.633119	7.41654e-08	0.380195	0.00297545	-0.0515287	0.698321
CCDC121	blue	-0.35453	0.00586855	0.35453	0.00586855	0.150569	0.254994	0.453258	0.000312149	-0.0636499	0.631989	0.39136	0.00217642	-0.182692	0.166068	-0.542841	8.91957e-06	-0.498172	5.94285e-05	0.115669	0.382995
CCDC87	blue	0.480421	0.000117675	-0.480421	0.000117675	-0.108879	0.411722	-0.267146	0.0408138	-0.0164199	0.901764	-0.0451142	0.734394	0.050892	0.701873	0.618998	1.73462e-07	0.338875	0.00865376	-0.317823	0.0141678
CCNF	blue	0.260917	0.0459358	-0.260917	0.0459358	0.0744838	0.57503	0.107992	0.415567	0.267838	0.0402749	-0.125688	0.342856	-0.275561	0.0346501	0.419168	0.000951792	0.0934642	0.481373	-0.489574	8.31247e-05
CCNL2	blue	0.343529	0.00772542	-0.343529	0.00772542	0.132964	0.315412	-0.111493	0.400518	0.200138	0.128555	-0.257647	0.0488295	-0.258166	0.0483603	0.586812	1.03684e-06	0.218124	0.0969864	-0.659258	1.36648e-08
CCZ1B	blue	0.691535	1.32723e-09	-0.691535	1.32723e-09	-0.326127	0.0117099	-0.459915	0.000247613	-0.279109	0.0322945	0.0528112	0.691184	0.212345	0.106391	0.783021	2.34225e-13	0.643025	3.98118e-08	-0.23342	0.0752003
CELF3	blue	0.405966	0.00142197	-0.405966	0.00142197	0.102523	0.439708	-0.164453	0.213259	0.113677	0.391297	-0.238675	0.0686863	-0.21313	0.105075	0.504262	4.65995e-05	0.318884	0.0138309	-0.683408	2.45487e-09
CEP76	blue	-0.435845	0.000559741	0.435845	0.000559741	0.0882743	0.506153	0.50068	5.37967e-05	0.0875676	0.509577	0.34506	0.00743963	-0.198526	0.131727	-0.574714	1.93395e-06	-0.456254	0.000281417	0.0684732	0.60634
CES1P1	blue	0.498644	5.83299e-05	-0.498644	5.83299e-05	0.116724	0.37864	-0.295351	0.0231458	0.108553	0.413131	-0.333223	0.00991044	-0.117157	0.376862	0.628929	9.58534e-08	0.301793	0.0201809	-0.578569	1.58988e-06
CHKA	blue	0.485781	9.61196e-05	-0.485781	9.61196e-05	-0.0980017	0.460247	-0.180379	0.171588	-0.285071	0.0286365	0.130352	0.325099	0.0806014	0.543949	0.533839	1.33604e-05	0.402792	0.00156233	-0.308447	0.0174633
CLTC-IT1	blue	0.584608	1.16377e-06	-0.584608	1.16377e-06	-0.35904	0.00522857	-0.394992	0.00196132	-0.362704	0.00475462	0.0774631	0.559791	0.316646	0.0145496	0.7037	5.08818e-10	0.584157	1.19146e-06	-0.1799	0.172749
CMAS	blue	-0.425422	0.000782441	0.425422	0.000782441	0.157043	0.234894	0.527827	1.7387e-05	-0.0810329	0.541787	0.344804	0.00748675	-0.121957	0.357487	-0.673002	5.24528e-09	-0.31429	0.0153409	0.108506	0.413335
CNPY4	blue	0.52098	2.33301e-05	-0.52098	2.33301e-05	-0.0750548	0.572095	-0.382874	0.00276309	-0.0164964	0.901309	-0.245328	0.0610944	-0.0105877	0.936565	0.683335	2.46814e-09	0.464766	0.000208534	-0.561145	3.78021e-06
COL4A3BP	blue	0.509777	3.72389e-05	-0.509777	3.72389e-05	-0.158202	0.231413	-0.129557	0.328083	-0.243537	0.0630684	0.220595	0.0931672	-0.00936017	0.943907	0.566147	2.96296e-06	0.332507	0.0100806	-0.311847	0.0161997
COLEC10	blue	0.347794	0.00695228	-0.347794	0.00695228	-0.195216	0.138421	-0.353543	0.00601745	-0.336824	0.00909276	0.00519482	0.968852	0.279937	0.0317643	0.51297	3.26476e-05	0.420299	0.000918926	0.26275	0.0443768
COMMD8	blue	-0.438424	0.000514365	0.438424	0.000514365	-0.0569553	0.668309	0.343702	0.00769273	-0.0475118	0.720838	0.29111	0.0252925	0.197885	0.133004	-0.558948	4.2018e-06	-0.334692	0.00956959	0.586116	1.07549e-06
COPE	blue	-0.572156	2.19948e-06	0.572156	2.19948e-06	0.325265	0.0119467	0.443481	0.000434938	0.303085	0.0196269	-0.0107183	0.935784	-0.302949	0.0196846	-0.597218	5.9418e-07	-0.544689	8.19768e-06	-0.00176841	0.989394
COX20	blue	0.43096	0.000655744	-0.43096	0.000655744	-0.207755	0.114351	-0.527319	1.77747e-05	-0.294426	0.0236003	-0.162832	0.217868	0.266544	0.041287	0.710459	2.92453e-10	0.510179	3.66307e-05	0.0107563	0.935557
CRELD2	blue	-0.587671	9.90999e-07	0.587671	9.90999e-07	0.431102	0.000652762	0.383234	0.0027356	0.357277	0.00547098	-0.167686	0.204273	-0.238924	0.0683884	-0.566007	2.98343e-06	-0.519027	2.53419e-05	0.0397389	0.765072
CRMP1	blue	0.388193	0.00238088	-0.388193	0.00238088	-0.0607463	0.647642	-0.356564	0.00557183	0.125149	0.344945	-0.35151	0.00633459	-0.0650367	0.624568	0.563174	3.42618e-06	0.394876	0.00196789	-0.340274	0.00836512
CROCC	blue	0.265239	0.0423291	-0.265239	0.0423291	0.159032	0.228944	0.0398365	0.764512	0.0947314	0.475422	-0.128364	0.332593	-0.365728	0.00439245	0.498656	5.83001e-05	0.177547	0.178528	-0.625215	1.19948e-07
CSPP1	blue	0.674567	4.68843e-09	-0.674567	4.68843e-09	-0.245442	0.0609705	-0.309958	0.0168919	-0.187921	0.15407	-0.0488238	0.713457	0.175602	0.183409	0.658601	1.42873e-08	0.52247	2.18961e-05	-0.357991	0.0053716
CTNNB1	blue	0.481401	0.000113429	-0.481401	0.000113429	-0.289332	0.0262409	-0.262621	0.0444846	0.0447004	0.736741	-0.0864395	0.515067	0.151222	0.252916	0.567322	2.79653e-06	0.342441	0.00793427	-0.0304118	0.819139
CXorf21	blue	0.431927	0.000635642	-0.431927	0.000635642	0.0836674	0.528683	-0.386765	0.00247861	-0.0571956	0.666992	-0.379844	0.00300432	0.0451578	0.734146	0.661255	1.19263e-08	0.381703	0.00285419	-0.378508	0.0031165
CYP4F12	blue	0.456946	0.000274717	-0.456946	0.000274717	-0.124959	0.345685	0.0276542	0.835299	-0.233577	0.0749994	0.159823	0.226606	-0.0516364	0.69772	0.553002	5.57299e-06	0.338423	0.008749	-0.39044	0.00223416
CYTH3	blue	0.468339	0.000183447	-0.468339	0.000183447	0.0509282	0.701671	-0.152232	0.249723	0.138281	0.296272	-0.139019	0.293677	-0.235798	0.0721942	0.613106	2.44255e-07	0.339998	0.00842129	-0.648283	2.8353e-08
DAPP1	blue	0.380955	0.00291382	-0.380955	0.00291382	-0.0394733	0.766597	-0.357806	0.00539718	-0.206632	0.116366	-0.244799	0.0616725	0.248343	0.0578846	0.564934	3.1443e-06	0.357643	0.00541993	-0.0270914	0.838605
DCAF4	blue	0.574987	1.9075e-06	-0.574987	1.9075e-06	-0.253795	0.0524272	-0.51	3.68998e-05	-0.2014	0.126114	-0.150426	0.255451	0.300716	0.0206528	0.710054	3.02439e-10	0.594896	6.7394e-07	-0.238036	0.0694526
DDA1	blue	-0.507603	4.06995e-05	0.507603	4.06995e-05	0.40327	0.00154044	0.226921	0.0839266	-0.111964	0.39852	-0.0985169	0.457881	0.0699512	0.598572	-0.733023	4.08594e-11	-0.417961	0.000988055	0.21833	0.0966638
DDR1-AS1	blue	0.397957	0.00180004	-0.397957	0.00180004	-0.180448	0.171422	-0.3135	0.0156143	-0.144346	0.275387	0.0346109	0.794678	0.16204	0.220144	0.596458	6.19264e-07	0.440807	0.000475436	-0.125607	0.343169
DDR2	blue	0.600215	5.04291e-07	-0.600215	5.04291e-07	-0.263342	0.0438827	-0.112086	0.398002	-0.066205	0.618345	0.204591	0.120098	-0.183562	0.164028	0.624927	1.22039e-07	0.378029	0.00315764	-0.407833	0.00134483
DDX43	blue	0.499309	5.68117e-05	-0.499309	5.68117e-05	-0.214872	0.102196	-0.216843	0.0990126	-0.0839745	0.527166	0.0647153	0.626285	0.00415492	0.975085	0.623495	1.32947e-07	0.429554	0.000686019	-0.314222	0.0153642
DGKD	blue	0.503808	4.74601e-05	-0.503808	4.74601e-05	-0.139454	0.292155	-0.315057	0.0150792	0.0529516	0.690405	-0.172598	0.191139	0.00809178	0.951498	0.63277	7.57743e-08	0.471621	0.000162867	-0.500347	5.45134e-05
DHRS7B	blue	-0.521178	2.31346e-05	0.521178	2.31346e-05	0.20553	0.11837	0.73279	4.17387e-11	0.128961	0.33033	0.360944	0.00497736	-0.277126	0.0335941	-0.691109	1.37147e-09	-0.672	5.63437e-09	0.131082	0.322373
DIP2A	blue	0.522332	2.20254e-05	-0.522332	2.20254e-05	-0.40961	0.00127488	-0.496993	6.22614e-05	-0.12756	0.335656	-0.149445	0.258599	0.344753	0.0074962	0.698425	7.75638e-10	0.543177	8.78392e-06	-0.0101391	0.939247
DKFZP586I1420	blue	0.570502	2.38884e-06	-0.570502	2.38884e-06	-0.226826	0.0840598	-0.65945	1.34881e-08	-0.167429	0.204976	-0.299957	0.0209909	0.253089	0.0531089	0.773617	6.82857e-13	0.70336	5.2295e-10	-0.178348	0.176545
DLEU2L	blue	0.48694	9.19643e-05	-0.48694	9.19643e-05	-0.0469183	0.724186	-0.00892564	0.946507	0.0081145	0.951362	0.0132936	0.9204	-0.170811	0.195845	0.587178	1.01708e-06	0.384019	0.0026765	-0.441153	0.000469996
DLK2	blue	0.407718	0.00134946	-0.407718	0.00134946	-0.027038	0.838919	-0.243459	0.0631553	0.0909439	0.493326	-0.139839	0.290813	-0.111746	0.399443	0.617593	1.88334e-07	0.344387	0.00756423	-0.484489	0.000100952
DNAJB14	blue	0.386965	0.00246469	-0.386965	0.00246469	-0.253656	0.0525603	-0.384371	0.00265037	-0.228984	0.0810743	0.00396906	0.976199	0.391447	0.00217105	0.284767	0.0288146	0.455298	0.000290913	0.112075	0.398047
DNAJC3	blue	0.556077	4.81905e-06	-0.556077	4.81905e-06	-0.102379	0.440353	-0.346598	0.00716187	-0.198441	0.131896	-0.106367	0.422657	0.287215	0.0274094	0.595861	6.39629e-07	0.489664	8.2837e-05	-0.334555	0.0096009
DSERG1	blue	0.585627	1.10339e-06	-0.585627	1.10339e-06	-0.475002	0.000143899	-0.549201	6.65717e-06	-0.354785	0.00583061	0.110304	0.405591	0.302042	0.0200732	0.715246	1.95689e-10	0.684908	2.19478e-09	0.0817109	0.5384
DUS4L	blue	-0.561266	3.75816e-06	0.561266	3.75816e-06	0.278719	0.0325465	0.641333	4.43443e-08	0.196634	0.135522	0.216183	0.100069	-0.269197	0.0392335	-0.639158	5.08886e-08	-0.638741	5.22457e-08	0.0668678	0.614827
DUSP6	blue	0.611938	2.61178e-07	-0.611938	2.61178e-07	-0.335854	0.00930717	-0.451726	0.000329018	-0.308094	0.0175993	-0.0943309	0.477299	0.294437	0.0235949	0.668496	7.2196e-09	0.590237	8.65104e-07	-0.131422	0.321109
DYM	blue	0.467713	0.000187632	-0.467713	0.000187632	-0.376147	0.00332396	-0.540499	9.91902e-06	-0.208728	0.112627	0.00772341	0.953704	0.383319	0.00272913	0.574314	1.9734e-06	0.540481	9.92727e-06	0.161976	0.220328
DYRK4	blue	-0.524737	1.98703e-05	0.524737	1.98703e-05	0.444517	0.000420114	0.436126	0.000554621	0.279921	0.0317744	-0.242428	0.0643157	-0.326346	0.0116505	-0.548334	6.93032e-06	-0.502923	4.91793e-05	-0.169022	0.200639
EBF2	blue	0.674874	4.58597e-09	-0.674874	4.58597e-09	-0.341439	0.00813103	-0.200787	0.127296	0.01784	0.893315	0.102762	0.438638	-0.122842	0.35398	0.66273	1.07797e-08	0.532616	1.41014e-05	-0.505222	4.48286e-05
EBLN2	blue	0.623605	1.32074e-07	-0.623605	1.32074e-07	-0.22071	0.0929932	-0.525924	1.888e-05	-0.0898642	0.498493	-0.193735	0.141498	0.140266	0.289325	0.857769	4.09934e-18	0.601926	4.58873e-07	-0.315273	0.0150063
ECE1	blue	0.547511	7.1993e-06	-0.547511	7.1993e-06	-0.0508434	0.702145	-0.174132	0.187164	-0.0224022	0.866258	-0.0665331	0.616603	-0.279408	0.0321018	0.593458	7.28243e-07	0.349484	0.00666503	-0.5555	4.95286e-06
ECE2	blue	0.438027	0.000521118	-0.438027	0.000521118	-0.0205151	0.877433	-0.317339	0.0143237	-0.137003	0.300802	-0.137002	0.300805	0.150253	0.256006	0.504619	4.59342e-05	0.388496	0.00236061	-0.443879	0.00042919
ECI1	blue	-0.334537	0.00960501	0.334537	0.00960501	-0.134429	0.310063	0.518156	2.62902e-05	-0.175507	0.183652	0.558699	4.25233e-06	-0.0313244	0.813807	-0.603417	4.22458e-07	-0.405104	0.00145893	0.369271	0.00399923
ELOVL4	blue	-0.330759	0.0105062	0.330759	0.0105062	0.0448628	0.735819	0.368772	0.00405269	0.149303	0.259058	0.187977	0.153945	-0.04968	0.708653	-0.539216	1.05102e-05	-0.439816	0.000491277	0.174881	0.185244
ENOSF1	blue	0.515221	2.97308e-05	-0.515221	2.97308e-05	0.0431653	0.745472	-0.129206	0.329405	-0.182135	0.167387	-0.0725824	0.584854	-0.0443884	0.738513	0.717042	1.67946e-10	0.426797	0.000749074	-0.469195	0.000177858
EPN1	blue	0.573245	2.08255e-06	-0.573245	2.08255e-06	-0.0430797	0.745959	-0.450142	0.000347337	-0.181938	0.167853	-0.23112	0.0782026	0.104715	0.429939	0.678627	3.49294e-09	0.486689	9.28485e-05	-0.509989	3.69167e-05
EPYC	blue	-0.789557	1.07884e-13	0.789557	1.07884e-13	0.362708	0.00475417	0.47851	0.000126373	0.305684	0.0185513	-0.0318503	0.810739	-0.198492	0.131794	-0.740478	2.04042e-11	-0.695573	9.70564e-10	0.349238	0.00670627
ERICH1	blue	0.509647	3.74382e-05	-0.509647	3.74382e-05	-0.233654	0.0749009	-0.402583	0.001572	-0.26348	0.0437676	-0.00257664	0.984547	0.269636	0.0389021	0.584086	1.19587e-06	0.497939	5.99798e-05	-0.127326	0.336552
ESF1	blue	0.664978	9.22962e-09	-0.664978	9.22962e-09	-0.523026	2.13826e-05	-0.624454	1.25547e-07	-0.43003	0.000675637	0.0681609	0.607987	0.67467	4.65366e-09	0.507907	4.01989e-05	0.691611	1.31957e-09	0.201656	0.125624
EXOC5	blue	-0.438605	0.000511307	0.438605	0.000511307	0.00270273	0.983791	0.270513	0.038247	0.185227	0.160169	0.149325	0.258986	0.0180617	0.891997	-0.57952	1.51426e-06	-0.403899	0.00151202	0.202088	0.124798
FAM106A	blue	0.451563	0.000330869	-0.451563	0.000330869	-0.160734	0.223936	-0.536685	1.17726e-05	-0.0318606	0.810679	-0.328271	0.0111388	0.242617	0.0641013	0.599395	5.27546e-07	0.551766	5.906e-06	-0.0103238	0.938143
FAM153A	blue	0.363491	0.00465794	-0.363491	0.00465794	0.0881475	0.506766	-0.188947	0.151794	0.0191681	0.885425	-0.223439	0.0889192	-0.0918353	0.489081	0.617228	1.92382e-07	0.24952	0.0566689	-0.331417	0.0103442
FAM63B	blue	-0.541104	9.65148e-06	0.541104	9.65148e-06	0.370433	0.00387725	0.46721	0.000191056	0.153778	0.244891	0.091338	0.491446	-0.365707	0.0043949	-0.584684	1.15911e-06	-0.523683	2.07892e-05	0.12368	0.350682
FBXW12	blue	0.687014	1.87314e-09	-0.687014	1.87314e-09	-0.284818	0.0287846	-0.488121	8.78977e-05	-0.258857	0.0477417	-0.0732952	0.581162	0.250611	0.0555603	0.888833	5.66416e-21	0.620968	1.5446e-07	-0.186604	0.157032
FBXW4P1	blue	0.641031	4.52026e-08	-0.641031	4.52026e-08	-0.177984	0.177444	-0.597904	5.72377e-07	-0.288814	0.0265232	-0.228803	0.0813215	0.379384	0.00304252	0.731035	4.89769e-11	0.685743	2.06136e-09	-0.265728	0.0419359
FGD2	blue	0.226391	0.0846722	-0.226391	0.0846722	-0.121333	0.359971	-0.217719	0.0976231	-0.338685	0.00869363	0.0518812	0.696356	0.132998	0.315287	0.495889	6.50237e-05	0.352774	0.00613571	0.0230715	0.8623
FGFR3	blue	-0.193405	0.14219	0.193405	0.14219	0.0944544	0.47672	0.292836	0.0243993	0.325246	0.011952	0.0374071	0.778496	-0.344862	0.00747605	-0.387666	0.00241655	-0.251222	0.0549477	-0.217472	0.0980141
FKSG49	blue	0.633168	7.39415e-08	-0.633168	7.39415e-08	-0.224617	0.0872048	-0.547946	7.056e-06	-0.226021	0.0851959	-0.150819	0.254199	0.230899	0.078496	0.881278	3.31831e-20	0.605097	3.84663e-07	-0.139436	0.292217
FLCN	blue	0.374253	0.00349907	-0.374253	0.00349907	-0.153141	0.246873	-0.262694	0.0444239	-0.188055	0.153772	-0.0952357	0.473065	0.0646176	0.626807	0.567405	2.78511e-06	0.384261	0.00265847	-0.291373	0.0251545
FLJ21369	blue	0.3749	0.00343835	-0.3749	0.00343835	-0.316209	0.0146936	-0.387829	0.00240548	-0.0232562	0.861209	0.0476925	0.71982	0.237186	0.070484	0.534662	1.28816e-05	0.302635	0.0198182	0.0796263	0.548848
FLJ42627	blue	0.254225	0.0520145	-0.254225	0.0520145	0.126576	0.339428	-0.499247	5.69514e-05	-0.0109299	0.934519	-0.433909	0.000596143	0.0805005	0.544454	0.566858	2.86113e-06	0.343286	0.00777167	-0.101954	0.442264
FNBP4	blue	0.611581	2.66579e-07	-0.611581	2.66579e-07	-0.423802	0.000823487	-0.635362	6.45425e-08	-0.381252	0.00289003	-0.0379456	0.77539	0.435075	0.000573977	0.719928	1.31051e-10	0.68199	2.72741e-09	0.109279	0.409997
FRAS1	blue	0.294682	0.0234738	-0.294682	0.0234738	-0.249407	0.0567844	-0.380344	0.00296328	-0.315934	0.0147852	0.0260392	0.844795	0.202285	0.124423	0.475547	0.000141035	0.446418	0.000394104	0.229838	0.0799163
FRMD4A	blue	0.604925	3.88381e-07	-0.604925	3.88381e-07	-0.14019	0.289592	-0.348496	0.00683168	-0.0368606	0.781651	-0.123291	0.352211	-0.0305973	0.818055	0.891847	2.69943e-21	0.493814	7.05266e-05	-0.401208	0.00163691
FURIN	blue	0.549529	6.55635e-06	-0.549529	6.55635e-06	0.0230633	0.862349	-0.605796	3.69903e-07	-0.113621	0.391531	-0.43037	0.000668303	0.0947968	0.475116	0.664092	9.81321e-09	0.582429	1.30334e-06	-0.419277	0.000948572
GABBR1	blue	0.568042	2.69895e-06	-0.568042	2.69895e-06	-0.165134	0.211343	-0.26354	0.0437181	0.0883642	0.505718	-0.117953	0.373604	-0.172272	0.191991	0.846798	2.91354e-17	0.485654	9.65858e-05	-0.42481	0.000797718
GBAS	blue	-0.324287	0.0122202	0.324287	0.0122202	-0.109503	0.40903	0.461002	0.000238318	0.00443177	0.973425	0.418361	0.000975899	0.021573	0.871165	-0.490563	8.00135e-05	-0.417229	0.00101064	0.398985	0.00174693
GDF10	blue	-0.562678	3.50964e-06	0.562678	3.50964e-06	0.100421	0.449191	0.395351	0.00194116	0.252016	0.054159	0.0581859	0.661572	-0.127953	0.334157	-0.659207	1.37123e-08	-0.464148	0.000213177	0.39856	0.00176872
GJB1	blue	0.602092	4.54682e-07	-0.602092	4.54682e-07	-0.256314	0.050051	-0.396839	0.0018594	-0.269956	0.0386618	0.00579876	0.965232	0.195576	0.13768	0.643478	3.86745e-08	0.496996	6.22521e-05	-0.330766	0.0105043
GLRX5	blue	-0.480031	0.000119403	0.480031	0.000119403	0.380759	0.00292955	0.594495	6.88696e-07	0.130244	0.3255	0.162447	0.218972	-0.311512	0.0163208	-0.616053	2.06001e-07	-0.525427	1.92884e-05	-0.221582	0.0916759
GLS2	blue	0.356548	0.00557417	-0.356548	0.00557417	-0.205208	0.118961	-0.435944	0.000557923	-0.0737712	0.578702	-0.188546	0.152681	0.293634	0.0239956	0.523925	2.05749e-05	0.346743	0.00713626	0.0717834	0.589004
GLTSCR1	blue	0.570054	2.4427e-06	-0.570054	2.4427e-06	-0.0234832	0.859867	-0.429397	0.000689484	-0.052994	0.690169	-0.398363	0.00177891	0.180588	0.171084	0.663138	1.0481e-08	0.537238	1.14852e-05	-0.412163	0.00118012
GMEB1	blue	0.425829	0.000772441	-0.425829	0.000772441	-0.00118811	0.992874	-0.205729	0.118005	-0.00218135	0.986918	-0.15317	0.246783	-0.154265	0.243381	0.502229	5.05676e-05	0.342491	0.00792469	-0.589968	8.77555e-07
GOLGA8A	blue	0.598871	5.42912e-07	-0.598871	5.42912e-07	-0.239861	0.0672802	-0.330836	0.010487	-0.142752	0.280777	0.0310454	0.815437	0.0573868	0.665944	0.792204	7.82009e-14	0.57035	2.40699e-06	-0.353183	0.00607255
GOT1	blue	-0.487493	9.00387e-05	0.487493	9.00387e-05	0.355393	0.00574095	0.316431	0.0146206	0.0353419	0.790439	-0.0194626	0.883676	-0.15445	0.24281	-0.597144	5.9658e-07	-0.479446	0.000122041	0.126826	0.338467
GPM6A	blue	-0.457008	0.000274127	0.457008	0.000274127	0.112982	0.394217	0.528428	1.69393e-05	0.203116	0.122852	0.40345	0.00153225	-0.323023	0.0125819	-0.547518	7.19716e-06	-0.508613	3.90565e-05	0.0587211	0.658651
GPR157	blue	0.507789	4.03926e-05	-0.507789	4.03926e-05	-0.142538	0.281506	-0.266716	0.0411509	-0.133134	0.314787	-0.0924605	0.486115	0.0181253	0.891619	0.58757	9.96327e-07	0.424231	0.000812427	-0.331385	0.0103519
GRK1	blue	0.587514	9.99232e-07	-0.587514	9.99232e-07	-0.286065	0.0280621	-0.381164	0.00289703	-0.310336	0.0167515	0.0300849	0.821051	0.314468	0.0152798	0.677472	3.79968e-09	0.553162	5.53139e-06	-0.0961192	0.46895
GTF2H2B	blue	0.502192	5.06416e-05	-0.502192	5.06416e-05	-0.32264	0.0126931	-0.419218	0.000950327	-0.199525	0.129755	-0.004536	0.9728	0.252332	0.0538482	0.700797	6.42409e-10	0.440425	0.000481485	-0.0272102	0.837907
GTSE1	blue	0.583826	1.21215e-06	-0.583826	1.21215e-06	-0.102911	0.437972	-0.44078	0.000475857	-0.0918138	0.489183	-0.248903	0.0573028	0.115917	0.381967	0.836863	1.51452e-16	0.492105	7.53769e-05	-0.313703	0.0155436
HAUS2	blue	0.631892	7.99839e-08	-0.631892	7.99839e-08	-0.260541	0.0462616	-0.512005	3.39765e-05	-0.138589	0.295187	-0.16919	0.200186	0.196127	0.136553	0.904835	8.44109e-23	0.589752	8.8771e-07	-0.174704	0.185696
HDAC7	blue	0.641924	4.27099e-08	-0.641924	4.27099e-08	-0.264371	0.043034	-0.297618	0.0220631	-0.0807735	0.543086	-0.00505662	0.96968	0.0749902	0.572426	0.650921	2.38553e-08	0.541326	9.5548e-06	-0.43385	0.000597304
HMOX1	blue	0.363573	0.00464794	-0.363573	0.00464794	0.135549	0.306011	-0.621803	1.47013e-07	-0.0961279	0.46891	-0.553297	5.4963e-06	0.248875	0.0573317	0.630522	8.69864e-08	0.522905	2.14936e-05	-0.176289	0.181676
HNRNPUL2	blue	0.468018	0.000185579	-0.468018	0.000185579	0.0321739	0.808852	-0.195599	0.137634	-0.0160053	0.904233	-0.0483338	0.716211	-0.121174	0.360604	0.704618	4.72359e-10	0.330572	0.0105525	-0.456789	0.000276229
HOXD11	blue	0.560226	3.95157e-06	-0.560226	3.95157e-06	-0.476462	0.000136351	-0.266826	0.0410648	-0.131196	0.321947	0.177393	0.17891	0.188592	0.15258	0.526991	1.80292e-05	0.389494	0.00229495	-0.0518149	0.696726
HSD17B8	blue	-0.451627	0.000330145	0.451627	0.000330145	-0.0220758	0.868189	0.39544	0.00193616	-0.075085	0.571939	0.335239	0.00944527	-0.0326504	0.806075	-0.568954	2.57976e-06	-0.435422	0.000567519	0.479353	0.000122465
HSPA6	blue	0.56135	3.74291e-06	-0.56135	3.74291e-06	-0.033435	0.801509	-0.448487	0.000367459	-0.172034	0.192615	-0.2777	0.0332136	0.117287	0.376327	0.660936	1.21898e-08	0.52868	1.67542e-05	-0.394099	0.00201236
HTR4	blue	0.497207	6.17368e-05	-0.497207	6.17368e-05	-0.288012	0.0269648	-0.476417	0.000136577	-0.306911	0.0180611	0.00260304	0.984389	0.168906	0.200951	0.628907	9.59852e-08	0.491616	7.68211e-05	-0.00433968	0.973977
HYAL1	blue	-0.273908	0.0357958	0.273908	0.0357958	0.228102	0.082284	0.351415	0.00634968	0.0957986	0.470441	0.10605	0.424052	-0.303703	0.0193663	-0.497764	6.03953e-05	-0.37599	0.00333815	-0.0787439	0.553299
HYMAI	blue	0.526055	1.87735e-05	-0.526055	1.87735e-05	-0.435863	0.000559401	-0.49285	7.32257e-05	-0.276967	0.0336997	0.0383593	0.773006	0.320836	0.0132291	0.647216	3.03919e-08	0.572053	2.2108e-06	0.176426	0.181331
IFI27	blue	-0.51857	2.58354e-05	0.51857	2.58354e-05	0.249743	0.056441	0.414755	0.00109045	0.156355	0.236975	0.0744885	0.575006	-0.0783903	0.555088	-0.530426	1.55252e-05	-0.533742	1.34174e-05	0.372474	0.00367091
IGF2BP2	blue	0.440044	0.000487592	-0.440044	0.000487592	-0.207556	0.114707	-0.659367	1.35643e-08	-0.108351	0.414009	-0.345586	0.00734362	0.288012	0.0269646	0.68435	2.28824e-09	0.626371	1.11897e-07	-0.0292837	0.825741
IGK	blue	-0.59514	6.65087e-07	0.59514	6.65087e-07	0.26436	0.0430429	0.48593	9.55741e-05	0.376704	0.00327394	0.0480012	0.718082	-0.390809	0.00221085	-0.491764	7.63817e-05	-0.531269	1.49618e-05	0.0638662	0.630829
IL13	blue	0.438652	0.000510517	-0.438652	0.000510517	-0.271709	0.0373677	-0.461275	0.000236037	-0.162944	0.217547	-0.0632402	0.634188	0.201972	0.12502	0.5042	4.67164e-05	0.424071	0.000816536	0.0952235	0.473122
IL1A	blue	0.358741	0.00526902	-0.358741	0.00526902	-0.168154	0.202993	-0.339212	0.00858354	-0.370212	0.00390021	0.06747	0.611638	0.222229	0.0907073	0.484165	0.0001022	0.436088	0.000555316	0.141568	0.284828
IL23A	blue	-0.36352	0.00465437	0.36352	0.00465437	-0.126684	0.339013	0.242606	0.0641137	-0.141517	0.285002	0.367194	0.00422583	0.172403	0.191648	-0.639686	4.92224e-08	-0.197743	0.133288	0.408595	0.00131443
IL3RA	blue	0.512236	3.36541e-05	-0.512236	3.36541e-05	-0.0440113	0.740656	-0.284833	0.0287759	0.116753	0.378522	-0.36279	0.00474399	-0.0978795	0.46081	0.551581	5.95744e-06	0.426463	0.000757059	-0.643349	3.89961e-08
INSR	blue	0.712199	2.52953e-10	-0.712199	2.52953e-10	-0.49694	6.23902e-05	-0.455536	0.00028852	-0.261679	0.0452827	0.189864	0.149779	0.240379	0.0666725	0.678111	3.62693e-09	0.658327	1.4555e-08	-0.208544	0.112951
IRF2BP1	blue	0.465209	0.000205257	-0.465209	0.000205257	0.0646738	0.626507	-0.223599	0.0886842	0.196507	0.135781	-0.335886	0.0092999	-0.162074	0.220047	0.520403	2.39089e-05	0.293681	0.0239719	-0.474818	0.000144873
IRX4	blue	-0.513867	3.14552e-05	0.513867	3.14552e-05	0.468425	0.000182878	0.30668	0.0181524	0.214613	0.10262	-0.134136	0.311128	-0.230521	0.0789994	-0.50666	4.22914e-05	-0.349579	0.00664919	-0.0555628	0.675963
ITFG2	blue	0.293256	0.0241865	-0.293256	0.0241865	0.019029	0.88625	-0.150385	0.255583	-0.309826	0.0169411	-0.00286281	0.982831	0.205609	0.118225	0.439997	0.000488359	0.277791	0.0331537	-0.245893	0.0604815
KAZN	blue	0.515725	2.9112e-05	-0.515725	2.9112e-05	-0.206967	0.115763	-0.553771	5.37473e-06	0.0949702	0.474306	-0.344605	0.00752369	0.0884017	0.505537	0.692283	1.253e-09	0.593156	7.40148e-07	-0.44648	0.00039327
KBTBD4	blue	-0.273763	0.0358978	0.273763	0.0358978	-0.150065	0.256608	0.425175	0.000788594	-0.13945	0.292168	0.392473	0.00210837	0.0795643	0.54916	-0.546759	7.45386e-06	-0.309773	0.0169608	0.256406	0.0499655
KCNF1	blue	0.318832	0.0138472	-0.318832	0.0138472	0.0753959	0.570344	-0.190411	0.148588	0.0473277	0.721876	-0.129739	0.327398	-0.00270037	0.983806	0.538491	1.08582e-05	0.197154	0.134471	-0.298463	0.0216705
KCTD13	blue	0.411532	0.00120293	-0.411532	0.00120293	0.137559	0.298826	-0.460647	0.000241322	-0.121113	0.360846	-0.424077	0.00081639	0.168418	0.202275	0.579275	1.53344e-06	0.463803	0.000215807	-0.379001	0.0030747
KCTD20	blue	0.504987	4.52565e-05	-0.504987	4.52565e-05	-0.409472	0.00128019	-0.553077	5.55354e-06	-0.28684	0.0276208	0.0421348	0.75135	0.452761	0.000317535	0.462708	0.000224364	0.499068	5.73561e-05	0.251392	0.054778
KIAA0485	blue	0.638344	5.35649e-08	-0.638344	5.35649e-08	-0.299404	0.0212406	-0.355733	0.0056914	-0.192061	0.145036	0.0457171	0.730977	0.0947693	0.475245	0.858581	3.52248e-18	0.574018	2.00305e-06	-0.215761	0.10075
KIAA0754	blue	0.580341	1.4517e-06	-0.580341	1.4517e-06	-0.27575	0.0345212	-0.463784	0.000215953	-0.281147	0.0310026	-0.0484768	0.715406	0.247724	0.0585322	0.827735	6.26629e-16	0.654557	1.87482e-08	-0.19983	0.129157
KIAA1324	blue	0.289469	0.026167	-0.289469	0.026167	-0.104861	0.429295	-0.408106	0.00133385	-0.4073	0.00136647	-0.0393231	0.76746	0.407785	0.00134676	0.411159	0.00121662	0.3356	0.00936389	0.217587	0.0978314
KIF13A	blue	0.633689	7.15963e-08	-0.633689	7.15963e-08	-0.292549	0.024546	-0.343623	0.00770765	-0.159923	0.226311	-0.0204941	0.877557	0.0283968	0.83094	0.808203	1.00765e-14	0.567063	2.83241e-06	-0.245379	0.0610392
KLF13	blue	0.425302	0.000785427	-0.425302	0.000785427	0.120666	0.362635	-0.0730121	0.582627	0.0328649	0.804827	-0.11922	0.368459	-0.228846	0.0812626	0.361721	0.00487788	0.315534	0.0149188	-0.664954	9.24474e-09
KLF7	blue	0.559477	4.09639e-06	-0.559477	4.09639e-06	-0.188824	0.152067	-0.320987	0.0131834	-0.0162447	0.902807	-0.048482	0.715377	-0.0426388	0.748473	0.591665	8.01677e-07	0.484345	0.000101506	-0.35645	0.00558809
KLK2	blue	0.468805	0.000180385	-0.468805	0.000180385	-0.150245	0.256031	-0.434979	0.000575771	-0.328889	0.0109787	-0.0219308	0.869047	0.214529	0.102757	0.570046	2.44366e-06	0.39475	0.00197502	0.0290725	0.826978
KMT2B	blue	0.494758	6.79734e-05	-0.494758	6.79734e-05	-0.0568977	0.668625	-0.536429	1.19083e-05	-0.0967127	0.466197	-0.324939	0.0120373	0.0539089	0.685097	0.639489	4.98366e-08	0.517613	2.68977e-05	-0.470092	0.000172177
KPTN	blue	0.417926	0.000989108	-0.417926	0.000989108	-0.000735795	0.995587	-0.141385	0.285457	0.031521	0.81266	-0.179629	0.173406	-0.121063	0.361047	0.576937	1.7279e-06	0.309888	0.016918	-0.474021	0.000149179
KRT5	blue	0.377214	0.00322871	-0.377214	0.00322871	-0.209593	0.11111	-0.425903	0.000770635	-0.233963	0.074505	-0.0679317	0.609197	0.344975	0.00745525	0.581747	1.3502e-06	0.365255	0.00444744	0.18381	0.163449
KRTAP5-8	blue	0.659869	1.31091e-08	-0.659869	1.31091e-08	-0.137576	0.298767	-0.395861	0.00191277	-0.0904199	0.49583	-0.148279	0.262376	0.129854	0.326965	0.72894	5.91873e-11	0.525456	1.92651e-05	-0.521214	2.30994e-05
LARS	blue	0.452312	0.000322478	-0.452312	0.000322478	-0.336725	0.00911451	-0.395379	0.00193955	-0.243269	0.0633677	0.125045	0.345351	0.266948	0.0409683	0.650489	2.45433e-08	0.42137	0.000888713	0.00473165	0.971628
LCAT	blue	0.45675	0.000276603	-0.45675	0.000276603	0.117349	0.376076	-0.102645	0.439163	0.167443	0.204938	-0.274503	0.03538	-0.313989	0.0154444	0.648648	2.76879e-08	0.366272	0.00432998	-0.769364	1.08947e-12
LGALSL	blue	0.585252	1.12523e-06	-0.585252	1.12523e-06	-0.0232069	0.8615	-0.391212	0.00218562	-0.211826	0.107269	-0.287714	0.0271303	0.120224	0.364411	0.547024	7.36314e-06	0.468622	0.000181584	-0.441614	0.000462868
LINC00260	blue	0.289625	0.0260829	-0.289625	0.0260829	-0.0402065	0.762388	-0.251757	0.0544152	0.0919218	0.48867	-0.201244	0.126415	-0.038017	0.774978	0.630103	8.92374e-08	0.289246	0.0262875	-0.103944	0.433363
LINC00342	blue	0.331558	0.0103096	-0.331558	0.0103096	0.186011	0.158378	0.0237595	0.858236	0.175885	0.182694	-0.156213	0.237409	-0.297045	0.0223326	0.550761	6.19042e-06	0.210219	0.110023	-0.545128	8.03444e-06
LINC00597	blue	0.474465	0.000146771	-0.474465	0.000146771	-0.120806	0.362076	-0.446083	0.000398577	-0.0904075	0.495889	-0.222313	0.0905827	0.190989	0.147337	0.734121	3.69409e-11	0.421634	0.000881436	-0.169107	0.20041
LMAN1L	blue	0.409189	0.00129116	-0.409189	0.00129116	-0.122914	0.353695	-0.379212	0.00305695	-0.133914	0.311937	-0.0633487	0.633605	0.0333023	0.802281	0.595697	6.45342e-07	0.354738	0.00583761	-0.202055	0.124862
LMNA	blue	0.197097	0.134586	-0.197097	0.134586	0.15408	0.243955	-0.288148	0.0268892	0.419517	0.000941519	-0.592378	7.71707e-07	-0.251522	0.0546491	0.492172	7.51826e-05	0.185894	0.158643	-0.500802	5.35357e-05
LOC100272216	blue	0.532253	1.43289e-05	-0.532253	1.43289e-05	-0.0994396	0.45366	-0.330857	0.010482	-0.097514	0.462493	-0.141493	0.285084	-0.014176	0.915135	0.853031	9.75076e-18	0.446809	0.000388929	-0.307393	0.0178716
LOC100505915	blue	0.414816	0.00108843	-0.414816	0.00108843	-0.08914	0.501975	-0.391413	0.00217313	-0.0980193	0.460167	-0.179346	0.174096	0.169954	0.198132	0.665852	8.686e-09	0.440327	0.000483054	-0.256607	0.0497799
LOC100506282	blue	0.557618	4.47802e-06	-0.557618	4.47802e-06	-0.231928	0.0771375	-0.456953	0.000274651	-0.331801	0.0102506	-0.0280448	0.833005	0.139076	0.293477	0.678268	3.58557e-09	0.540553	9.89493e-06	-0.127641	0.335348
LOC155060	blue	0.319192	0.0137344	-0.319192	0.0137344	-0.0718076	0.588879	-0.250078	0.0560995	-0.0557364	0.675007	-0.14757	0.26469	0.112284	0.397165	0.588185	9.6449e-07	0.249322	0.056872	-0.183967	0.163082
LOC399491	blue	0.537243	1.14831e-05	-0.537243	1.14831e-05	-0.233476	0.0751285	-0.344924	0.00746468	-0.0387674	0.770657	-0.0637899	0.631238	-0.0243595	0.854694	0.717097	1.6716e-10	0.486556	9.33204e-05	-0.247166	0.0591209
LOC647070	blue	0.372829	0.00363601	-0.372829	0.00363601	-0.269711	0.0388454	-0.335079	0.00948155	-0.183562	0.164027	0.0124521	0.925424	0.271198	0.037741	0.434969	0.000575959	0.321345	0.013076	0.275159	0.034926
LOC729164	blue	0.54347	8.66748e-06	-0.54347	8.66748e-06	-0.314141	0.015392	-0.382434	0.00279703	-0.0994592	0.45357	0.00521941	0.968704	0.229525	0.0803395	0.683819	2.38083e-09	0.443918	0.000428622	-0.10271	0.43887
LPP	blue	0.667836	7.56192e-09	-0.667836	7.56192e-09	-0.482252	0.000109856	-0.417405	0.00100515	-0.00621372	0.962746	0.0669372	0.614459	0.065434	0.622449	0.702411	5.64482e-10	0.532496	1.41763e-05	-0.168214	0.202831
LRP6	blue	0.340076	0.00840549	-0.340076	0.00840549	-0.0807659	0.543124	-0.072249	0.586584	0.32441	0.0121855	-0.0674627	0.611676	-0.385122	0.00259534	0.516372	2.83343e-05	0.189134	0.151382	-0.412114	0.00118187
LRRC3	blue	0.503499	4.80548e-05	-0.503499	4.80548e-05	-0.118218	0.372523	-0.423601	0.000828708	-0.0673982	0.612017	-0.307643	0.0177741	0.21107	0.108558	0.64472	3.57107e-08	0.406502	0.00139945	-0.174946	0.185079
LRRC37A3	blue	0.220473	0.0933532	-0.220473	0.0933532	0.0794368	0.549802	-0.204323	0.120595	-0.152774	0.248023	-0.112209	0.39748	-0.0559949	0.673585	0.569747	2.48028e-06	0.307078	0.0179954	-0.0999256	0.451445
LRRFIP1	blue	0.588598	9.43671e-07	-0.588598	9.43671e-07	-0.18939	0.150818	-0.699758	6.97805e-10	-0.115801	0.382447	-0.393444	0.00205059	0.267073	0.0408706	0.868663	4.938e-19	0.627359	1.05423e-07	-0.10312	0.437036
LSM5	blue	-0.40106	0.00164401	0.40106	0.00164401	-0.0840827	0.526632	0.190257	0.148924	-0.202801	0.123445	0.249914	0.0562668	0.374453	0.00348016	-0.469638	0.000175034	-0.275252	0.0348621	0.653548	2.00507e-08
MAFG	blue	0.473392	0.000152661	-0.473392	0.000152661	0.0359827	0.786728	-0.401617	0.00161734	-0.0357966	0.787805	-0.359011	0.00523252	0.200798	0.127276	0.617635	1.87871e-07	0.483227	0.000105893	-0.266989	0.0409363
MAGI1	blue	0.644263	3.67747e-08	-0.644263	3.67747e-08	-0.284391	0.0290356	-0.482086	0.000110545	-0.0892613	0.501391	-0.144947	0.273371	0.189286	0.151046	0.80891	9.16323e-15	0.659356	1.3574e-08	-0.202061	0.124851
MAP2K7	blue	0.641685	4.33634e-08	-0.641685	4.33634e-08	-0.217326	0.0982443	-0.288278	0.0268176	-0.168621	0.201723	0.0395881	0.765938	-0.0114983	0.931122	0.764122	1.912e-12	0.496549	6.33596e-05	-0.406577	0.00139632
MAPKBP1	blue	0.648456	2.80366e-08	-0.648456	2.80366e-08	-0.19837	0.132036	-0.499706	5.59224e-05	0.049262	0.710997	-0.263218	0.0439858	0.0813017	0.540443	0.79305	7.04845e-14	0.598436	5.55998e-07	-0.508834	3.87049e-05
MATN4	blue	0.34612	0.00724725	-0.34612	0.00724725	-0.0742827	0.576065	-0.393587	0.00204218	-0.202217	0.124552	-0.128142	0.333439	0.100072	0.45078	0.539369	1.04379e-05	0.373348	0.00358554	-0.0432913	0.744754
MBTD1	blue	0.329528	0.0108151	-0.329528	0.0108151	-0.204037	0.121127	-0.203466	0.122193	-0.140466	0.288633	0.0465336	0.726358	0.205563	0.118309	0.518387	2.60355e-05	0.334762	0.00955369	0.0124227	0.9256
MED1	blue	0.530471	1.54949e-05	-0.530471	1.54949e-05	-0.241369	0.0655261	-0.548769	6.79188e-06	-0.170548	0.196543	-0.115883	0.38211	0.348196	0.00688294	0.558645	4.26334e-06	0.512011	3.39685e-05	-0.0741089	0.576961
MEG3	blue	0.568277	2.6677e-06	-0.568277	2.6677e-06	-0.0967598	0.465979	-0.439672	0.000493624	-0.0438605	0.741514	-0.29734	0.0221934	0.133944	0.311828	0.826896	7.11042e-16	0.55025	6.33972e-06	-0.351442	0.00634544
MEPE	blue	0.368535	0.00407832	-0.368535	0.00407832	0.140143	0.289752	-0.206874	0.11593	0.183196	0.164884	-0.341851	0.00804964	-0.192898	0.143258	0.546086	7.68832e-06	0.311311	0.0163935	-0.61917	1.71716e-07
MFAP4	blue	-0.617272	1.91898e-07	0.617272	1.91898e-07	0.225759	0.0855675	0.527636	1.75324e-05	0.0767039	0.563656	0.269156	0.0392643	-0.217664	0.0977105	-0.662222	1.11623e-08	-0.59976	5.17067e-07	0.248473	0.0577488
MGAT4C	blue	-0.722666	1.0327e-10	0.722666	1.0327e-10	0.360892	0.00498409	0.475222	0.000142736	0.311629	0.0162784	-0.000835291	0.99499	-0.232187	0.0767978	-0.680086	3.13859e-09	-0.698504	7.70789e-10	0.236623	0.0711742
MGC12488	blue	0.684777	2.21631e-09	-0.684777	2.21631e-09	-0.354613	0.00585606	-0.375519	0.00338107	-0.0734444	0.58039	-0.0202818	0.878816	0.129461	0.328443	0.78139	2.8307e-13	0.561321	3.74814e-06	-0.154875	0.2415
MINOS1P1	blue	0.441561	0.000463672	-0.441561	0.000463672	-0.0877444	0.508719	-0.202091	0.124794	-0.275599	0.0346243	0.115997	0.381635	0.0403063	0.761815	0.658453	1.4431e-08	0.341022	0.00821418	-0.221219	0.092222
MMP14	blue	0.550325	6.31777e-06	-0.550325	6.31777e-06	-0.0394179	0.766916	-0.204023	0.121152	0.384624	0.00263174	-0.377073	0.0032412	-0.270304	0.0384019	0.666701	8.18695e-09	0.348534	0.00682515	-0.660249	1.27745e-08
MOG	blue	0.399019	0.00174523	-0.399019	0.00174523	-0.489585	8.30922e-05	-0.43857	0.000511889	-0.338676	0.00869551	0.240321	0.0667403	0.359541	0.00516136	0.4351	0.000573506	0.446157	0.000397577	0.451552	0.000330994
MRPS16	blue	-0.341185	0.00818157	0.341185	0.00818157	0.0947383	0.47539	0.430506	0.000665397	-0.187261	0.15555	0.345806	0.00730373	0.0362029	0.785454	-0.522061	2.22818e-05	-0.340114	0.00839765	0.182091	0.16749
MS4A2	blue	-0.582571	1.29382e-06	0.582571	1.29382e-06	0.170861	0.195712	0.364701	0.00451268	0.204867	0.119589	0.083797	0.528043	-0.165721	0.209701	-0.565914	2.997e-06	-0.473768	0.000150576	0.313886	0.0154801
MT4	blue	0.361911	0.00485395	-0.361911	0.00485395	0.0431401	0.745615	-0.389272	0.00230941	-0.106767	0.420905	-0.299829	0.0210488	0.0899802	0.497937	0.629904	9.03292e-08	0.372458	0.00367248	-0.255516	0.0507941
MTRF1L	blue	0.569779	2.47641e-06	-0.569779	2.47641e-06	-0.500942	5.32373e-05	-0.374751	0.00345224	-0.149441	0.258613	0.0741555	0.57672	0.287454	0.0272755	0.534959	1.27129e-05	0.538075	1.1063e-05	0.000800986	0.995196
MUC3B	blue	0.546811	7.43586e-06	-0.546811	7.43586e-06	-0.174987	0.184974	-0.143528	0.278144	0.250268	0.0559067	-0.0529285	0.690533	-0.226238	0.0848875	0.717014	1.68351e-10	0.385349	0.00257897	-0.500746	5.36547e-05
MUC5AC	blue	0.504251	4.66209e-05	-0.504251	4.66209e-05	-0.35771	0.00541052	-0.534717	1.28507e-05	-0.137691	0.298361	-0.0790806	0.551598	0.224068	0.0880008	0.605406	3.78078e-07	0.510218	3.65718e-05	0.0448506	0.735889
MYOG	blue	0.493512	7.13618e-05	-0.493512	7.13618e-05	-0.274839	0.0351464	-0.290891	0.0254076	-0.0247827	0.852198	0.0815531	0.539187	0.025942	0.845367	0.607658	3.33126e-07	0.408562	0.00131573	-0.26639	0.0414089
MYT1	blue	0.245044	0.0614035	-0.245044	0.0614035	-0.214167	0.103354	-0.250608	0.0555639	-0.186246	0.157842	0.0532278	0.688872	0.0776149	0.55902	0.479818	0.000120357	0.276778	0.0338265	0.00206782	0.987599
MZF1	blue	0.61285	2.47875e-07	-0.61285	2.47875e-07	-0.230472	0.0790655	-0.364805	0.00450039	-0.309892	0.0169165	0.0236038	0.859155	0.235748	0.0722563	0.775522	5.52099e-13	0.554009	5.31495e-06	-0.240075	0.0670287
MZT2B	blue	0.620673	1.5717e-07	-0.620673	1.5717e-07	-0.26858	0.0397035	-0.454927	0.000294676	-0.127933	0.334233	-0.10534	0.427177	0.159865	0.226482	0.882498	2.51503e-20	0.565257	3.09505e-06	-0.284086	0.0292159
N4BP2L2-IT2	blue	0.530439	1.55166e-05	-0.530439	1.55166e-05	-0.23524	0.0728915	-0.430408	0.00066749	-0.15423	0.243488	-0.0858044	0.51817	0.160538	0.224508	0.605741	3.71051e-07	0.531267	1.49633e-05	-0.278474	0.032706
N6AMT1	blue	-0.582791	1.27913e-06	0.582791	1.27913e-06	0.0358145	0.787701	0.526417	1.84819e-05	0.0754266	0.570187	0.334617	0.00958664	-0.148289	0.262345	-0.836119	1.70579e-16	-0.530996	1.51423e-05	0.247561	0.0587038
NAA15	blue	0.612854	2.47814e-07	-0.612854	2.47814e-07	-0.278231	0.0328645	-0.587786	9.85047e-07	-0.320165	0.0134333	-0.0831212	0.531387	0.451624	0.000330172	0.580045	1.47399e-06	0.630251	8.84368e-08	-0.0964099	0.467601
NACAP1	blue	0.488978	8.50537e-05	-0.488978	8.50537e-05	-0.405177	0.00145578	-0.388094	0.00238754	-0.244266	0.0622583	0.0996702	0.452608	0.401526	0.00162169	0.566292	2.94188e-06	0.438101	0.000519861	0.213832	0.103907
NDUFB2-AS1	blue	0.439947	0.00048916	-0.439947	0.00048916	-0.174841	0.185347	-0.302954	0.0196825	-0.213586	0.104315	0.0168879	0.898978	0.194764	0.139354	0.544714	8.1884e-06	0.35274	0.00614099	-0.223301	0.0891213
NDUFB7	blue	-0.50759	4.07216e-05	0.50759	4.07216e-05	0.245212	0.0612207	0.630817	8.54281e-08	0.0515689	0.698097	0.278684	0.0325695	-0.178252	0.176782	-0.55664	4.69167e-06	-0.616128	2.05104e-07	0.0847362	0.523412
NEK4	blue	-0.352876	0.00611983	0.352876	0.00611983	-0.216563	0.0994602	0.13118	0.322008	-0.269778	0.0387956	0.384494	0.00264131	0.324323	0.0122103	-0.552726	5.64578e-06	-0.236938	0.0707871	0.72916	5.80259e-11
NFAT5	blue	0.689999	1.49312e-09	-0.689999	1.49312e-09	-0.168119	0.203088	-0.381052	0.00290601	-0.213932	0.103741	-0.0202656	0.878912	0.00329589	0.980235	0.781249	2.87722e-13	0.588328	9.57243e-07	-0.368226	0.0041119
NFIC	blue	0.532788	1.39949e-05	-0.532788	1.39949e-05	-0.00290074	0.982604	-0.0860586	0.516927	0.0246762	0.852826	-0.0163491	0.902185	-0.256695	0.0496985	0.623792	1.3061e-07	0.332868	0.00999445	-0.596662	6.1245e-07
NFKB2	blue	0.746878	1.10301e-11	-0.746878	1.10301e-11	-0.166249	0.208234	-0.577226	1.70263e-06	-0.22386	0.0883033	-0.259736	0.0469644	0.11302	0.394057	0.85243	1.08587e-17	0.740525	2.03147e-11	-0.467248	0.000190797
NKTR	blue	0.653233	2.04759e-08	-0.653233	2.04759e-08	-0.149648	0.257946	-0.257325	0.0491216	-0.0905908	0.495013	-0.0373541	0.778801	-0.104945	0.42892	0.874319	1.52548e-19	0.535593	1.23602e-05	-0.495324	6.64808e-05
NLRP1	blue	0.462586	0.000225336	-0.462586	0.000225336	0.00399648	0.976035	-0.345117	0.00742927	0.0912141	0.492037	-0.348479	0.00683457	-0.1491	0.259713	0.724002	9.18481e-11	0.399633	0.00171418	-0.531047	1.51086e-05
NMUR1	blue	0.484862	9.9534e-05	-0.484862	9.9534e-05	-0.185567	0.159391	-0.214687	0.102499	-0.242562	0.0641642	0.0686871	0.605213	0.229644	0.0801786	0.478125	0.000128198	0.420742	0.000906315	-0.11854	0.371213
NOTCH1	blue	0.43023	0.000671321	-0.43023	0.000671321	-0.0430865	0.745921	-0.401722	0.00161234	0.147206	0.265885	-0.400062	0.00169281	-0.0242241	0.855493	0.701853	5.90338e-10	0.408264	0.00132756	-0.465446	0.000203531
NOTCH2NL	blue	0.368335	0.00409998	-0.368335	0.00409998	-0.13536	0.306691	-0.364749	0.00450701	0.0859492	0.517462	-0.258415	0.0481368	0.0809301	0.542302	0.698792	7.53414e-10	0.36059	0.00502325	-0.15171	0.251371
NPIPA1	blue	0.457609	0.000268444	-0.457609	0.000268444	-0.139102	0.293387	-0.254633	0.0516266	0.0860733	0.516855	-0.0861443	0.516508	-0.213334	0.104734	0.679769	3.21266e-09	0.396138	0.00189753	-0.454867	0.000295285
NPIPB15	blue	0.61259	2.51606e-07	-0.61259	2.51606e-07	-0.153409	0.246039	-0.429607	0.000684865	-0.217639	0.0977498	-0.162793	0.217978	0.0898844	0.498396	0.798906	3.3895e-14	0.543334	8.72114e-06	-0.26707	0.0408731
NR5A1	blue	0.527598	1.75612e-05	-0.527598	1.75612e-05	-0.37076	0.00384355	-0.253408	0.0527995	-0.183762	0.16356	0.166155	0.208495	0.0852825	0.520728	0.72232	1.06443e-10	0.450262	0.000345912	-0.21982	0.0943528
NSUN6	blue	0.376258	0.0033139	-0.376258	0.0033139	-0.217518	0.0979411	-0.218016	0.0971556	-0.316854	0.0144816	0.0934081	0.481638	0.257129	0.0493005	0.502943	4.91401e-05	0.380635	0.00293961	0.0644799	0.627543
NVL	blue	-0.461718	0.000232372	0.461718	0.000232372	0.250168	0.056008	0.302817	0.0197409	-0.0688318	0.604451	0.0304223	0.819078	-0.0405361	0.760498	-0.565046	3.12712e-06	-0.360603	0.0050215	0.074522	0.574833
NXF1	blue	0.716853	1.70682e-10	-0.716853	1.70682e-10	-0.188337	0.153146	-0.546158	7.66291e-06	-0.181701	0.168417	-0.189004	0.151668	0.126686	0.339004	0.809124	8.90274e-15	0.727281	6.86732e-11	-0.453024	0.000314672
ORC6	blue	0.303084	0.0196273	-0.303084	0.0196273	0.158898	0.22934	-0.331903	0.0102258	0.0245279	0.853701	-0.39042	0.00223541	-0.0121752	0.927078	0.679103	3.37326e-09	0.292889	0.0243723	-0.298389	0.0217046
PABPN1	blue	0.511354	3.49013e-05	-0.511354	3.49013e-05	-0.243637	0.0629567	-0.542809	8.93259e-06	-0.235643	0.0723875	-0.175505	0.183656	0.22427	0.0877068	0.816009	3.45427e-15	0.578105	1.62799e-06	-0.0120996	0.927529
PACSIN3	blue	0.417818	0.000992419	-0.417818	0.000992419	0.0934839	0.481281	0.0522874	0.694096	0.199358	0.130082	-0.135859	0.304895	-0.389173	0.0023159	0.414729	0.00109133	0.116936	0.37777	-0.713932	2.18677e-10
PAQR6	blue	0.506934	4.18236e-05	-0.506934	4.18236e-05	-0.159731	0.226878	-0.516928	2.76827e-05	-0.164553	0.212978	-0.270815	0.0380231	0.305228	0.0187364	0.566836	2.86419e-06	0.519863	2.44617e-05	-0.184859	0.161016
PCDH17	blue	0.532104	1.44229e-05	-0.532104	1.44229e-05	-0.24954	0.0566481	-0.306403	0.0182627	0.279222	0.0322214	-0.271825	0.0372835	-0.0576101	0.664721	0.60321	4.27334e-07	0.471571	0.000163162	-0.329799	0.0107465
PCDHB13	blue	-0.408999	0.00129855	0.408999	0.00129855	0.358029	0.00536637	0.456255	0.000281409	0.453177	0.000313023	-0.0919886	0.488353	-0.536575	1.18305e-05	-0.467364	0.00019	-0.427578	0.000730714	-0.481821	0.000111654
PCDHB6	blue	-0.442643	0.000447282	0.442643	0.000447282	0.146648	0.267719	0.284379	0.0290427	0.13727	0.299853	0.0286364	0.829535	-0.15854	0.230405	-0.596808	6.07579e-07	-0.275056	0.0349969	0.117561	0.375205
PCDHGA3	blue	0.352044	0.00624982	-0.352044	0.00624982	0.261847	0.0451394	9.96278e-05	0.999402	0.101653	0.443622	-0.137192	0.300132	-0.31683	0.0144895	0.534488	1.29818e-05	0.174882	0.185241	-0.589865	8.82372e-07
PCDHGC3	blue	0.462393	0.000226886	-0.462393	0.000226886	0.139197	0.293055	-0.134341	0.310382	-0.116757	0.378502	-0.117691	0.374676	-0.0432188	0.745167	0.591357	8.14986e-07	0.22749	0.0831326	-0.418225	0.000980001
PCNX	blue	0.463455	0.000218492	-0.463455	0.000218492	-0.18717	0.155754	-0.583414	1.23844e-06	-0.147531	0.264818	-0.237774	0.069769	0.385502	0.00256795	0.602463	4.45443e-07	0.542458	9.07626e-06	-0.0554794	0.676423
PDZRN4	blue	-0.658253	1.46278e-08	0.658253	1.46278e-08	0.212014	0.106951	0.411312	0.00121098	0.219143	0.0953974	0.155213	0.240461	-0.179739	0.173139	-0.635397	6.44014e-08	-0.563542	3.36533e-06	0.288252	0.0268316
PEPD	blue	-0.49653	6.34063e-05	0.49653	6.34063e-05	0.218887	0.0957947	0.557615	4.4786e-06	0.164326	0.213617	0.29683	0.0224346	-0.280878	0.0311703	-0.631393	8.24664e-08	-0.587955	9.76289e-07	0.0833282	0.530362
PEX2	blue	-0.718813	1.44285e-10	0.718813	1.44285e-10	0.451163	0.00033543	0.780411	3.16894e-13	0.273574	0.0360308	0.142886	0.280321	-0.551618	5.94728e-06	-0.692286	1.25265e-09	-0.725672	7.92424e-11	-0.0505087	0.704015
PGF	blue	0.706878	3.92938e-10	-0.706878	3.92938e-10	-0.274078	0.0356765	-0.551497	5.98101e-06	-0.173924	0.187699	-0.223621	0.088653	0.218576	0.0962782	0.908312	3.06732e-23	0.669605	6.67688e-09	-0.269115	0.039296
PGGT1B	blue	-0.372277	0.00369039	0.372277	0.00369039	0.146793	0.26724	0.248882	0.0573253	0.0774194	0.560013	0.0141166	0.91549	-0.0956598	0.471088	-0.519957	2.43649e-05	-0.319243	0.0137187	-0.0118735	0.92888
PGM5	blue	0.3481	0.00689949	-0.3481	0.00689949	0.0734869	0.580171	-0.204971	0.119396	-0.0938611	0.479506	-0.164028	0.21446	0.0107119	0.935822	0.577271	1.69878e-06	0.180836	0.170488	-0.201327	0.126254
PHACTR1	blue	0.659765	1.32021e-08	-0.659765	1.32021e-08	-0.150915	0.253892	-0.533939	1.33013e-05	-0.134218	0.310829	-0.17823	0.176836	0.167395	0.20507	0.703791	5.05086e-10	0.660532	1.25304e-08	-0.490429	8.04303e-05
PHC3	blue	0.255756	0.050569	-0.255756	0.050569	-0.0625868	0.637702	-0.206732	0.116185	-0.293043	0.0242941	0.0814461	0.539721	0.200993	0.126898	0.470432	0.000170062	0.283052	0.0298347	0.144089	0.276249
PHF20L1	blue	0.608313	3.21023e-07	-0.608313	3.21023e-07	-0.350669	0.00646988	-0.540967	9.71124e-06	-0.354144	0.00592637	0.00928973	0.944329	0.394533	0.0019874	0.68154	2.8198e-09	0.600928	4.84883e-07	0.00509786	0.969433
PIDD1	blue	0.463352	0.000219299	-0.463352	0.000219299	0.00471002	0.971757	-0.180692	0.170835	-0.0445627	0.737523	-0.168448	0.202193	-0.0905952	0.494992	0.601657	4.6576e-07	0.387432	0.00243252	-0.488871	8.5406e-05
PIEZO1	blue	0.296269	0.0227022	-0.296269	0.0227022	0.189343	0.150921	-0.413165	0.00114472	0.142947	0.280115	-0.489613	8.30004e-05	-0.091283	0.491709	0.576474	1.76901e-06	0.252367	0.0538141	-0.387082	0.00245658
PKD1P1	blue	0.548497	6.87821e-06	-0.548497	6.87821e-06	-0.0906014	0.494962	-0.262414	0.0446592	-0.293078	0.0242763	-0.0478107	0.719154	-0.00204893	0.987712	0.709725	3.10822e-10	0.556345	4.75806e-06	-0.406522	0.00139859
PLA2G12A	blue	-0.481397	0.000113445	0.481397	0.000113445	-0.0644049	0.627944	0.495955	6.48548e-05	-0.0027777	0.983342	0.388132	0.002385	0.00553734	0.966799	-0.610576	2.82326e-07	-0.357895	0.0053849	0.492489	7.42618e-05
PLAC1	blue	0.204211	0.120802	-0.204211	0.120802	-0.0742772	0.576093	-0.123842	0.350046	-0.0176253	0.894592	-0.104616	0.430378	0.0089246	0.946513	0.467639	0.000188133	0.0850628	0.521807	0.0808873	0.542516
PLEKHH3	blue	0.461067	0.000237772	-0.461067	0.000237772	-0.0754957	0.569833	-0.277405	0.0334082	0.0191716	0.885404	-0.208458	0.113103	-0.0332599	0.802528	0.666891	8.07863e-09	0.421868	0.000874998	-0.407744	0.0013484
PLK3	blue	0.622435	1.41605e-07	-0.622435	1.41605e-07	-0.180121	0.172213	-0.59972	5.18199e-07	-0.19556	0.137713	-0.365518	0.00441683	0.212529	0.106081	0.779612	3.47317e-13	0.708856	3.33954e-10	-0.348529	0.0068261
PLXDC2	blue	0.322757	0.0126592	-0.322757	0.0126592	0.146342	0.268732	-0.0934357	0.481508	0.143412	0.278536	-0.236256	0.0716264	-0.133184	0.314605	0.49049	8.02399e-05	0.134629	0.309335	-0.390865	0.00220729
PMS2L2	blue	0.191028	0.147252	-0.191028	0.147252	0.209803	0.110745	-0.0353527	0.790376	0.183331	0.164567	-0.237586	0.0699979	-0.285683	0.028282	0.508557	3.91462e-05	0.0896989	0.499287	-0.652937	2.0881e-08
PNMA3	blue	0.299739	0.021089	-0.299739	0.021089	-0.046626	0.725837	-0.136515	0.302543	0.0417323	0.75365	-0.12795	0.334168	-0.117416	0.375801	0.544107	8.41872e-06	0.243531	0.063075	-0.329343	0.0108621
PNPLA4	blue	-0.615015	2.18779e-07	0.615015	2.18779e-07	0.283298	0.0296861	0.563537	3.36612e-06	0.0828898	0.532534	0.198078	0.132619	-0.205929	0.117641	-0.645696	3.35331e-08	-0.58547	1.11247e-06	0.170061	0.197844
PODNL1	blue	0.49601	6.47153e-05	-0.49601	6.47153e-05	-0.29897	0.0214379	-0.557624	4.47675e-06	-0.100912	0.446967	-0.183296	0.164648	0.299579	0.0211612	0.767754	1.29703e-12	0.57927	1.53382e-06	-0.149922	0.257065
POLR1B	blue	0.620126	1.62325e-07	-0.620126	1.62325e-07	-0.385138	0.00259419	-0.663826	9.99527e-09	-0.248253	0.0579778	-0.133771	0.312457	0.368319	0.00410179	0.839264	1.02739e-16	0.633722	7.14514e-08	0.0312964	0.813971
POLR3K	blue	-0.484094	0.000102477	0.484094	0.000102477	0.426235	0.000762554	0.332419	0.0101015	-0.0842506	0.525804	-0.049897	0.707437	-0.0644973	0.62745	-0.64537	3.42461e-08	-0.468723	0.00018092	0.202883	0.12329
POM121	blue	0.468927	0.000179594	-0.468927	0.000179594	-0.104403	0.431323	-0.557916	4.41459e-06	-0.269954	0.0386637	-0.263117	0.0440697	0.325068	0.0120014	0.632781	7.57232e-08	0.541199	9.60987e-06	-0.163004	0.217374
POU5F1P3	blue	0.498577	5.84833e-05	-0.498577	5.84833e-05	-0.0764724	0.564837	-0.338864	0.00865609	-0.162224	0.219615	-0.204613	0.120058	0.0312794	0.81407	0.712063	2.55838e-10	0.573469	2.05925e-06	-0.330194	0.0106471
POU5F1P4	blue	0.392735	0.00209261	-0.392735	0.00209261	0.120972	0.361411	-0.131537	0.320679	-0.0106711	0.936067	-0.149712	0.25774	-0.140126	0.289811	0.642281	4.17494e-08	0.38712	0.002454	-0.454001	0.000304254
PRKY	blue	0.517424	2.71115e-05	-0.517424	2.71115e-05	-0.277506	0.0333416	-0.651786	2.25333e-08	-0.274217	0.0355788	-0.229401	0.0805074	0.43881	0.000507865	0.621555	1.49191e-07	0.624565	1.24715e-07	0.0959371	0.469797
PRPF3	blue	0.719252	1.38934e-10	-0.719252	1.38934e-10	-0.379286	0.00305078	-0.510542	3.60875e-05	-0.381415	0.00287704	-0.00230438	0.98618	0.318509	0.0139493	0.678376	3.55763e-09	0.656303	1.6681e-08	-0.128345	0.332667
PRR11	blue	0.637561	5.6265e-08	-0.637561	5.6265e-08	-0.267389	0.0406236	-0.507724	4.04991e-05	-0.217379	0.0981605	-0.139173	0.293138	0.251395	0.0547754	0.868278	5.33809e-19	0.608304	3.21187e-07	-0.137962	0.297399
PRRC2C	blue	0.786949	1.47481e-13	-0.786949	1.47481e-13	-0.307279	0.0179164	-0.691136	1.36858e-09	-0.289668	0.0260598	-0.204086	0.121036	0.376281	0.0033118	0.877165	8.26664e-20	0.769963	1.02071e-12	-0.224633	0.0871816
PTGER4P2-CDK2AP2P2	blue	0.525068	1.95893e-05	-0.525068	1.95893e-05	-0.424041	0.000817314	-0.457242	0.0002719	-0.404736	0.00147497	0.119003	0.369337	0.384515	0.00263972	0.556338	4.75955e-06	0.445586	0.000405298	0.219206	0.0952995
QDPR	blue	-0.656755	1.61829e-08	0.656755	1.61829e-08	0.361533	0.0049018	0.679606	3.25123e-09	0.351241	0.00637759	0.122801	0.354142	-0.547707	7.13442e-06	-0.5889	9.28724e-07	-0.684698	2.22943e-09	-0.0523501	0.693747
RALGDS	blue	0.391084	0.00219359	-0.391084	0.00219359	0.0297274	0.823143	-0.305515	0.0186195	0.20644	0.116713	-0.39687	0.00185773	-0.185766	0.158936	0.585489	1.11136e-06	0.424701	0.000800479	-0.529915	1.58757e-05
RAPGEF1	blue	0.557707	4.45894e-06	-0.557707	4.45894e-06	0.0445206	0.737762	-0.37477	0.00345045	-0.117232	0.376553	-0.33947	0.00853007	0.0821419	0.536252	0.678197	3.60433e-09	0.450232	0.000346273	-0.485816	9.59895e-05
RASL11B	blue	-0.412069	0.0011835	0.412069	0.0011835	-0.0727498	0.583986	0.220118	0.0938952	0.265459	0.0421521	0.137697	0.298339	0.0587985	0.658229	-0.500006	5.52587e-05	-0.397756	0.00181056	0.503814	4.74496e-05
RBFADN	blue	0.538668	1.07722e-05	-0.538668	1.07722e-05	-0.161541	0.221588	-0.33688	0.00908056	-0.329572	0.0108039	0.00540614	0.967585	0.258594	0.0479762	0.62982	9.07925e-08	0.415989	0.00104995	-0.146286	0.268917
RBM6	blue	0.687012	1.87344e-09	-0.687012	1.87344e-09	-0.302414	0.0199129	-0.451118	0.000335939	-0.136625	0.302152	-0.098277	0.458982	0.18165	0.16854	0.850822	1.44526e-17	0.627363	1.05399e-07	-0.260894	0.045956
RBX1	blue	-0.551727	5.91682e-06	0.551727	5.91682e-06	0.152653	0.248401	0.547757	7.11787e-06	0.0478645	0.718852	0.22227	0.0906463	-0.0484109	0.715777	-0.749178	8.80303e-12	-0.599231	5.32314e-07	0.366625	0.00428988
RCBTB1	blue	-0.501335	5.24082e-05	0.501335	5.24082e-05	0.279766	0.0318729	0.617233	1.92326e-07	0.168926	0.200898	0.241131	0.0658003	-0.211377	0.108033	-0.475202	0.000142842	-0.54581	7.78663e-06	0.222272	0.0906439
RGS13	blue	-0.543422	8.68657e-06	0.543422	8.68657e-06	0.0727961	0.583746	0.269519	0.0389904	-0.102228	0.441033	0.245066	0.0613794	0.184094	0.162787	-0.565993	2.98542e-06	-0.403807	0.00151614	0.592511	7.6621e-07
RHD	blue	-0.580666	1.42761e-06	0.580666	1.42761e-06	0.46484	0.00020798	0.278695	0.0325621	0.0576016	0.664768	-0.218303	0.0967057	-0.0233977	0.860373	-0.647527	2.97841e-08	-0.477498	0.000131218	0.228023	0.0823932
RHPN1-AS1	blue	0.56519	3.1053e-06	-0.56519	3.1053e-06	-0.409085	0.00129521	-0.603382	4.23267e-07	-0.220856	0.0927711	-0.109159	0.410514	0.417266	0.00100946	0.617184	1.9288e-07	0.567914	2.71606e-06	0.161374	0.222071
RNF113A	blue	-0.250023	0.056156	0.250023	0.056156	-0.106009	0.424232	0.449894	0.000350287	-0.112666	0.395547	0.448233	0.000370637	-0.0310333	0.815507	-0.633978	7.03311e-08	-0.29711	0.022302	0.117286	0.376332
RNF170	blue	-0.650019	2.5311e-08	0.650019	2.5311e-08	0.165274	0.210952	0.511114	3.52492e-05	0.0753634	0.570511	0.289611	0.0260903	-0.12633	0.340375	-0.697412	8.40152e-10	-0.532417	1.42254e-05	0.433274	0.000608561
RORA	blue	0.689246	1.58144e-09	-0.689246	1.58144e-09	-0.338791	0.00867146	-0.275799	0.0344878	-0.0572167	0.666876	0.035916	0.787114	-0.0242457	0.855366	0.646074	3.2726e-08	0.612759	2.4918e-07	-0.521165	2.31479e-05
RP11-403P17.4	blue	0.659972	1.30173e-08	-0.659972	1.30173e-08	-0.361437	0.00491403	-0.552479	5.71191e-06	-0.236486	0.0713424	-0.081838	0.537766	0.297119	0.0222978	0.879396	5.05976e-20	0.65072	2.41726e-08	-0.0709039	0.593589
RP11-680F8.4	blue	0.478214	0.000127772	-0.478214	0.000127772	-0.287204	0.0274158	-0.33412	0.00970109	-0.374106	0.003513	0.0757507	0.568527	0.27336	0.0361822	0.589542	8.97632e-07	0.466424	0.000196522	-0.129057	0.329967
RP11-769O8.3	blue	0.66488	9.29239e-09	-0.66488	9.29239e-09	-0.388613	0.00235286	-0.525467	1.92554e-05	-0.450145	0.000347295	0.0807286	0.543311	0.372429	0.00367532	0.71456	2.07383e-10	0.726465	7.38537e-11	-0.0610064	0.646233
RP3-334F4.1	blue	-0.447316	0.000382324	0.447316	0.000382324	-0.0879289	0.507825	0.141552	0.284884	-0.189545	0.150479	0.257538	0.0489283	0.332846	0.0099997	-0.540205	1.00519e-05	-0.301823	0.020168	0.589367	9.06036e-07
RP3-406C18.2	blue	0.455013	0.000293794	-0.455013	0.000293794	-0.157117	0.23467	-0.240844	0.066132	-0.0488413	0.713359	-0.00894702	0.946379	0.0323659	0.807733	0.602222	4.51416e-07	0.37834	0.00313087	-0.272146	0.0370507
RPA3	blue	-0.706006	4.21962e-10	0.706006	4.21962e-10	0.353506	0.00602306	0.609146	3.06235e-07	0.136938	0.301035	0.138269	0.296314	-0.215597	0.101016	-0.674956	4.55883e-09	-0.641105	4.49932e-08	0.342326	0.00795668
RPA4	blue	0.614161	2.29857e-07	-0.614161	2.29857e-07	-0.337878	0.00886487	-0.448841	0.000363062	-0.287507	0.0272457	0.066916	0.614571	0.31397	0.015451	0.655866	1.71775e-08	0.525007	1.96404e-05	0.0407032	0.75954
RPL27A	blue	0.549178	6.66426e-06	-0.549178	6.66426e-06	-0.350663	0.00647087	-0.332105	0.0101771	-0.335561	0.00937268	0.138268	0.29632	0.413944	0.00111785	0.556446	4.73519e-06	0.486202	9.45886e-05	0.12604	0.341493
RSRC1	blue	0.389288	0.00230834	-0.389288	0.00230834	0.108556	0.413119	0.0813184	0.54036	0.030721	0.817332	0.00394816	0.976324	-0.261251	0.0456481	0.359352	0.00518663	0.20962	0.111064	-0.562563	3.52939e-06
RUFY2	blue	0.658107	1.47731e-08	-0.658107	1.47731e-08	-0.364844	0.0044957	-0.622355	1.42277e-07	-0.285043	0.028653	-0.110995	0.402639	0.303329	0.0195237	0.879732	4.69512e-20	0.706966	3.90098e-10	-0.104315	0.431713
RUNX1-IT1	blue	0.326601	0.0115816	-0.326601	0.0115816	0.126742	0.338791	-0.390784	0.0022124	0.136294	0.303335	-0.434419	0.00058636	0.0501387	0.706084	0.742349	1.70783e-11	0.339205	0.00858503	-0.267349	0.0406545
S100G	blue	-0.535278	1.25342e-05	0.535278	1.25342e-05	0.0780967	0.556575	0.248858	0.0573493	0.0272039	0.837944	0.204957	0.119422	-0.0463299	0.72751	-0.681155	2.90104e-09	-0.306719	0.0181371	0.297788	0.0219838
[truncated: 6,088 more rows]

## Sheet: Table S8
Table S8. Chromosomal location of OA-ARDEGs
ID	Chr	Start	End
MCL1	1	150574551	150579738
SIK1	21	43414515	43427128
JUND	19	18279760	18281622
NFKBIA	14	35401511	35404749
[truncated: 16 more rows]

## Sheet: Table S9
Table S9. KEGG enrichment analysis of OA-ARDEGs
[truncated: 68 more rows]

[truncated: 7 more sheets: Table S10, Table S11, Table S12, Table S13, Table S14, Table S15, Table S16]
